# Supplementary material for: HOXA1 Is an Antagonist of ERα in Breast Cancer
Source: Front Oncol. 2021 Aug 18;11:609521. doi: 10.3389/fonc.2021.609521 (PMC8417444; doi:10.3389/fonc.2021.609521)
Supplement: Supplementary file 2 [file Table_1.xlsx]

## Sheet: Sheet 1
Dataset	Exclusion criterium	Deposition (GSE)				Supplemental table 1. HOXA1 mRNA expression in breast cancer datasets. Public genome-wide mRNA expression breast cancer datasets that were excluded from analysis because of incomplete clinical annotation, or because only specific breast cancer subtypes were included (n=11 and n=3, respectively). The first column represents name and size of the dataset. Column 2 represents the exclusion criterium.…
Bergh-159	Incomplete clinical annotation	1456
Black-107	Incomplete clinical annotation	36771
Bos-204	Incomplete clinical annotation	12276
Brown-198	Selected tumor types only	76124
Iwamoto-103	Incomplete clinical annotation	22093
Meijers-155	Selected tumor types only	27830
Miller-116	Incomplete clinical annotation	5462
Servant-343	Incomplete clinical annotation	30682
Smid-210	Incomplete clinical annotation	29271
Sotiriou-198	Incomplete clinical annotation	7390
Wessels-178	Selected tumor types only	34318
Yu-683	Incomplete clinical annotation	102484
Zhang-136	Incomplete clinical annotation	12093
