# Supplementary material for: HOXA1 Is an Antagonist of ERα in Breast Cancer
Source: Front Oncol. 2021 Aug 18;11:609521. doi: 10.3389/fonc.2021.609521 (PMC8417444; doi:10.3389/fonc.2021.609521)
Supplement: Supplementary file 3 [file Table_2.xlsx]

## Sheet: Sheet 1
HOXA1 ≥ 6 (n=3474)				ER ≥ 6 (n=5878)						Supplemental Table 2. HOXA1- or ER status-correlating genes in breast cancer datasets. Genes whose expression significantly correlates with HOXA1 mRNA expression or with ER status in 12 public genome-wide mRNA expression breast cancer datasets (See Table 1) were downloaded from R2. For other details, see Supplemental Table 3.
Gene	HOXA1 correlations			Gene	ER correlations
	Sign	Sets			Sign	Sets
AAAS	Negative	7		A2M	Negative	6
AAGAB	Negative	8		A2ML1	Negative	6
ABAT	Negative	10		AAED1	Negative	6
ABCA2	Negative	6		AARS	Negative	12
ABCA3	Negative	10		ABCC1	Negative	9
ABCB8	Negative	7		ABCC10	Negative	9
ABCB9	Negative	6		ABCC2	Negative	7
ABCC5	Negative	8		ABCC4	Negative	11
ABCC8	Negative	8		ABCD1	Negative	9
ABCD3	Negative	7		ABCE1	Negative	10
ABCG1	Negative	7		ABCF1	Negative	10
ABHD11	Negative	8		ABCF2	Negative	9
ABHD2	Negative	7		ABI1	Negative	10
ABLIM3	Negative	7		ABRACL	Negative	6
ACACA	Negative	7		ABT1	Negative	10
ACADSB	Negative	9		ABTB2	Negative	10
ACIN1	Negative	6		ACAA2	Negative	6
ACLY	Negative	7		ACAN	Negative	8
ACOX2	Negative	9		ACAP1	Negative	9
ACVR1B	Negative	10		ACAT2	Negative	9
ADCK2	Negative	6		ACE2	Negative	9
ADCY1	Negative	9		ACN9	Negative	6
ADCY6	Negative	8		ACOT13	Negative	8
ADCY9	Negative	8		ACOT7	Negative	6
ADD1	Negative	6		ACOT9	Negative	12
ADIPOR1	Negative	8		ACSL1	Negative	10
ADIPOR2	Negative	8		ACSL4	Negative	10
ADNP	Negative	7		ACSL5	Negative	8
AES	Negative	6		ACTB	Negative	8
AFF3	Negative	12		ACTG2	Negative	9
AFTPH	Negative	6		ACTL6A	Negative	10
AGAP1	Negative	8		ACTL8	Negative	9
AGGF1	Negative	6		ACTN1	Negative	8
AGR2	Negative	11		ACTN4	Negative	8
AGR3	Negative	6		ACTR2	Negative	11
AGTR1	Negative	7		ACTR3	Negative	12
AHCYL1	Negative	7		ACTR3B	Negative	11
AIFM1	Negative	6		ACVR2A	Negative	6
AK1	Negative	6		ACYP2	Negative	7
AKAP8L	Negative	8		ADA	Negative	10
AKR7A2	Negative	7		ADAM17	Negative	10
AKR7A3	Negative	11		ADAM19	Negative	8
ALAD	Negative	7		ADAMDEC1	Negative	11
ALCAM	Negative	6		ADAMTS1	Negative	7
ALDH3A2	Negative	7		ADAMTS3	Negative	8
ALDH4A1	Negative	6		ADAMTS9	Negative	6
ALDH6A1	Negative	10		ADCY2	Negative	7
ALDOA	Negative	7		ADCY3	Negative	6
ALG12	Negative	6		ADCY7	Negative	10
ALG8	Negative	8		ADD2	Negative	8
ALKBH1	Negative	6		ADD3	Negative	7
AMBP	Negative	6		ADGRG6	Negative	6
AMFR	Negative	8		ADH5	Negative	6
AMZ2	Negative	8		ADI1	Negative	11
ANAPC2	Negative	6		ADM	Negative	10
ANG	Negative	6		ADORA2B	Negative	10
ANKRA2	Negative	9		ADPGK	Negative	6
ANKRD30A	Negative	6		ADPRHL2	Negative	6
ANXA9	Negative	11		ADRM1	Negative	10
AP1AR	Negative	8		ADSL	Negative	10
AP1G2	Negative	8		AFG3L2	Negative	10
AP1M2	Negative	10		AGBL5	Negative	9
AP2B1	Negative	9		AGFG1	Negative	11
AP5M1	Negative	6		AGK	Negative	8
APBB2	Negative	10		AGPAT4	Negative	7
APEH	Negative	9		AGPAT5	Negative	8
APMAP	Negative	6		AGTPBP1	Negative	12
APOO	Negative	7		AHCTF1	Negative	6
APPBP2	Negative	7		AHSA1	Negative	10
APPL1	Negative	6		AIF1	Negative	8
APPL2	Negative	7		AIM1	Negative	9
APTX	Negative	6		AIM2	Negative	12
AR	Negative	11		AIMP2	Negative	6
ARF3	Negative	9		AK2	Negative	7
ARFGAP2	Negative	6		AK4	Negative	6
ARFGEF1	Negative	8		AKAP7	Negative	11
ARFIP1	Negative	9		AKIRIN1	Negative	7
ARFIP2	Negative	11		AKR1B1	Negative	10
ARHGAP32	Negative	10		AKR1B10	Negative	8
ARHGAP35	Negative	6		AKR1C1	Negative	6
ARHGEF16	Negative	7		AKT3	Negative	7
ARHGEF26	Negative	6		ALAS1	Negative	6
ARL1	Negative	7		ALDH1A3	Negative	11
ARL3	Negative	10		ALDOC	Negative	6
ARL6IP1	Negative	8		ALG3	Negative	10
ARL6IP4	Negative	6		ALG6	Negative	10
ARL8B	Negative	7		ALK	Negative	7
ARMC7	Negative	6		ALPL	Negative	8
ARMC9	Negative	7		AMD1	Negative	10
ARNT2	Negative	7		AMPD2	Negative	9
ARPP19	Negative	9		ANGPT1	Negative	8
ARSD	Negative	10		ANGPTL4	Negative	9
ASAH1	Negative	6		ANKRD11	Negative	9
ASB13	Negative	7		ANKRD17	Negative	6
ASB8	Negative	6		ANKRD27	Negative	11
ASNA1	Negative	7		ANKRD36	Negative	7
ASPSCR1	Negative	7		ANKS1A	Negative	8
ASTN2	Negative	9		ANKS6	Negative	6
ATG12	Negative	6		ANLN	Negative	7
ATIC	Negative	7		ANP32B	Negative	11
ATP13A2	Negative	6		ANP32E	Negative	11
ATP2C2	Negative	10		ANXA1	Negative	9
ATP5D	Negative	8		ANXA2	Negative	6
ATP5G2	Negative	9		ANXA3	Negative	11
ATP5H	Negative	8		ANXA4	Negative	6
ATP5I	Negative	6		ANXA5	Negative	9
ATP5SL	Negative	6		AOAH	Negative	8
ATP6AP1	Negative	10		AP2M1	Negative	7
ATP6V0C	Negative	9		APBA2	Negative	12
ATP6V0E2	Negative	7		APBA3	Negative	7
ATP6V1C1	Negative	6		APEX2	Negative	6
ATP6V1G1	Negative	8		API5	Negative	6
ATP6V1H	Negative	6		APOBEC3A	Negative	7
ATP7B	Negative	7		APOBEC3B	Negative	11
ATP8B1	Negative	6		APOBEC3C	Negative	7
ATP9A	Negative	8		APOBEC3G	Negative	6
ATPIF1	Negative	6		APOE	Negative	8
ATXN2	Negative	8		APOL6	Negative	8
ATXN7L3B	Negative	9		APP	Negative	10
AZGP1	Negative	7		APRT	Negative	9
BAD	Negative	6		AQP5	Negative	9
BAG1	Negative	8		AQP9	Negative	9
BAG3	Negative	7		ARAP2	Negative	10
BAIAP2	Negative	8		ARCN1	Negative	6
BAIAP3	Negative	7		ARFGAP3	Negative	10
BBS1	Negative	11		ARHGAP10	Negative	6
BBS4	Negative	10		ARHGAP11A	Negative	10
BCAM	Negative	10		ARHGAP21	Negative	6
BCAS1	Negative	9		ARHGAP22	Negative	9
BCAS4	Negative	10		ARHGAP25	Negative	11
BCAT2	Negative	8		ARHGAP26	Negative	8
BCKDK	Negative	6		ARHGEF2	Negative	7
BCL2	Negative	8		ARHGEF4	Negative	10
BCL2L1	Negative	6		ARHGEF9	Negative	12
BCL9	Negative	8		ARL4C	Negative	12
BCOR	Negative	6		ARL5A	Negative	10
BDH1	Negative	7		ARL9	Negative	6
BECN1	Negative	7		ARMC1	Negative	8
BEX1	Negative	6		ARNTL2	Negative	10
BHLHE40	Negative	9		ARPC1A	Negative	6
BIK	Negative	9		ARPC1B	Negative	11
BLOC1S1	Negative	8		ARPC2	Negative	12
BLVRA	Negative	8		ARPC4	Negative	6
BLVRB	Negative	9		ARPC5	Negative	11
BMPR1B	Negative	10		ARPC5L	Negative	11
BRD3	Negative	7		ARRB2	Negative	9
BRD8	Negative	6		ARSJ	Negative	6
BSG	Negative	7		ART3	Negative	11
BSPRY	Negative	6		ASAP1	Negative	7
BTD	Negative	9		ASCC2	Negative	6
BTF3	Negative	9		ASCC3	Negative	11
BTRC	Negative	8		ASF1A	Negative	8
BUB3	Negative	8		ASF1B	Negative	10
BZW1	Negative	7		ASNS	Negative	10
C10orf116	Negative	6		ASNSD1	Negative	7
C11orf49	Negative	9		ASPM	Negative	10
C11orf58	Negative	6		ASRGL1	Negative	6
C12orf10	Negative	10		ASS1	Negative	12
C12orf43	Negative	6		ASUN	Negative	9
C14orf169	Negative	6		ATAD2	Negative	9
C14orf79	Negative	10		ATAD2B	Negative	8
C16orf45	Negative	7		ATAD3A	Negative	10
C16orf58	Negative	7		ATAD5	Negative	7
C17orf75	Negative	6		ATF3	Negative	6
C19orf21	Negative	6		ATF4	Negative	9
C1orf21	Negative	9		ATF5	Negative	9
C1orf27	Negative	8		ATG3	Negative	10
C1orf35	Negative	6		ATG5	Negative	10
C1orf56	Negative	7		ATG9A	Negative	8
C21orf59	Negative	10		ATP11A	Negative	11
C3orf14	Negative	6		ATP11B	Negative	12
C3orf52	Negative	8		ATP11C	Negative	7
C5orf15	Negative	6		ATP13A3	Negative	6
C5orf30	Negative	11		ATP13A5	Negative	7
C6orf211	Negative	6		ATP1A1	Negative	11
C8orf33	Negative	6		ATP1B3	Negative	11
C9orf116	Negative	8		ATP2C1	Negative	9
C9orf91	Negative	8		ATP5C1	Negative	11
CA12	Negative	12		ATP5F1	Negative	7
CACFD1	Negative	9		ATP5G3	Negative	10
CACNA1D	Negative	8		ATP5L	Negative	9
CACNA2D2	Negative	8		ATP5O	Negative	6
CACNB3	Negative	7		ATP6V0A2	Negative	8
CACNG4	Negative	8		ATP6V0A4	Negative	9
CALCOCO2	Negative	8		ATP6V1B2	Negative	7
CAMK2B	Negative	7		ATP6V1C2	Negative	6
CAMK2N1	Negative	10		ATP6V1F	Negative	9
CAMLG	Negative	6		ATP8A1	Negative	7
CANT1	Negative	9		AUNIP	Negative	10
CANX	Negative	6		AURKB	Negative	10
CAP2	Negative	6		AVEN	Negative	10
CAPN8	Negative	6		B3GNT2	Negative	6
CAPN9	Negative	7		B3GNT3	Negative	9
CAPNS1	Negative	7		B3GNT5	Negative	7
CARD10	Negative	6		B3GNT7	Negative	6
CASC1	Negative	7		B4GALT3	Negative	6
CASD1	Negative	7		B4GALT5	Negative	12
CASP6	Negative	7		BACE2	Negative	12
CASZ1	Negative	6		BACH1	Negative	10
CBR4	Negative	9		BACH2	Negative	7
CBX1	Negative	6		BAG2	Negative	9
CBX4	Negative	9		BAG6	Negative	8
CCDC106	Negative	7		BAK1	Negative	9
CCDC170	Negative	8		BANK1	Negative	9
CCDC22	Negative	9		BANP	Negative	8
CCDC47	Negative	7		BARD1	Negative	6
CCDC51	Negative	6		BARX1	Negative	7
CCDC64	Negative	6		BATF3	Negative	7
CCDC91	Negative	6		BAZ1A	Negative	10
CCND1	Negative	11		BAZ1B	Negative	6
CCNG2	Negative	7		BBOX1	Negative	11
CCNH	Negative	7		BCAT1	Negative	10
CCP110	Negative	7		BCL11A	Negative	12
CD151	Negative	7		BCL11B	Negative	10
CD2AP	Negative	7		BCL2A1	Negative	11
CD2BP2	Negative	7		BCL2L14	Negative	11
CD46	Negative	6		BCR	Negative	9
CDC42BPB	Negative	6		BICD1	Negative	6
CDH1	Negative	7		BICD2	Negative	11
CDK17	Negative	7		BID	Negative	11
CDK20	Negative	6		BIN1	Negative	10
CDK5	Negative	6		BIN2	Negative	10
CDK5RAP3	Negative	7		BIRC2	Negative	11
CDK7	Negative	7		BIRC3	Negative	11
CDK9	Negative	7		BIRC5	Negative	11
CDS1	Negative	10		BLM	Negative	10
CDS2	Negative	7		BMP2	Negative	9
CELSR1	Negative	11		BMS1	Negative	9
CELSR2	Negative	10		BNIP2	Negative	7
CEP290	Negative	6		BOP1	Negative	7
CERS2	Negative	10		BORA	Negative	9
CERS4	Negative	8		BPI	Negative	9
CERS6	Negative	9		BRCA2	Negative	9
CETN2	Negative	9		BRD4	Negative	6
CETN3	Negative	9		BRD7	Negative	9
CGA	Negative	6		BRI3	Negative	6
CHAD	Negative	9		BRIP1	Negative	6
CHD1	Negative	7		BRPF1	Negative	7
CHMP2A	Negative	9		BTBD3	Negative	11
CHMP5	Negative	6		BTG3	Negative	11
CHRD	Negative	9		BTK	Negative	7
CHST15	Negative	6		BTLA	Negative	6
CHST8	Negative	6		BTN2A1	Negative	9
CIB1	Negative	9		BTN2A2	Negative	10
CIRBP	Negative	9		BTN3A1	Negative	8
CISH	Negative	7		BTN3A2	Negative	10
CLASP2	Negative	8		BTN3A3	Negative	9
CLCN3	Negative	10		BUB1	Negative	10
CLDN3	Negative	8		BUB1B	Negative	11
CLDN7	Negative	10		BUD31	Negative	8
CLGN	Negative	6		BYSL	Negative	10
CLN3	Negative	6		C10orf10	Negative	8
CLOCK	Negative	6		C11orf24	Negative	9
CLPP	Negative	6		C11orf57	Negative	6
CLPTM1	Negative	9		C11orf73	Negative	8
CLSTN2	Negative	9		C11orf75	Negative	6
CLTC	Negative	6		C11orf95	Negative	7
CLUAP1	Negative	6		C12orf4	Negative	9
CNNM3	Negative	6		C12orf49	Negative	6
CNNM4	Negative	9		C15orf39	Negative	8
CNPY2	Negative	6		C15orf52	Negative	6
COA3	Negative	8		C16orf80	Negative	6
COASY	Negative	9		C16orf95	Negative	8
COG2	Negative	9		C18orf21	Negative	6
COG7	Negative	10		C18orf8	Negative	6
COIL	Negative	6		C19orf12	Negative	6
COL4A3BP	Negative	6		C1GALT1	Negative	12
COMMD10	Negative	6		C1orf106	Negative	11
COMMD3	Negative	8		C1orf112	Negative	10
COPS7A	Negative	6		C1orf116	Negative	7
COPZ1	Negative	10		C1orf174	Negative	10
COQ4	Negative	11		C1orf198	Negative	6
COQ6	Negative	8		C1orf54	Negative	6
COQ7	Negative	9		C1QA	Negative	10
CORO2A	Negative	9		C1QB	Negative	11
COX15	Negative	6		C1QTNF1	Negative	8
COX17	Negative	6		C1R	Negative	7
COX6A1	Negative	9		C1S	Negative	8
COX6C	Negative	10		C20orf27	Negative	8
COX7C	Negative	6		C21orf91	Negative	10
COX8A	Negative	6		C2orf44	Negative	7
CPB1	Negative	7		C2orf47	Negative	7
CPLX1	Negative	6		C2orf54	Negative	7
CPNE3	Negative	8		C3orf58	Negative	6
CPT1A	Negative	6		C6orf106	Negative	9
CRABP2	Negative	8		C6orf15	Negative	8
CRIP1	Negative	9		C6orf62	Negative	6
CRIP2	Negative	10		C9orf16	Negative	7
CRNKL1	Negative	10		C9orf40	Negative	10
CSAD	Negative	8		CA3	Negative	6
CSNK1A1	Negative	8		CA6	Negative	6
CSNK1D	Negative	8		CA9	Negative	9
CSNK1G3	Negative	6		CACNA1A	Negative	6
CSRNP2	Negative	9		CACYBP	Negative	9
CST3	Negative	6		CAD	Negative	9
CTNNA1	Negative	7		CALB2	Negative	10
CTNND2	Negative	6		CALD1	Negative	8
CTPS2	Negative	7		CALML4	Negative	10
CTR9	Negative	6		CALML5	Negative	12
CTSF	Negative	6		CALR	Negative	11
CUEDC1	Negative	8		CALU	Negative	12
CUEDC2	Negative	6		CAMK1D	Negative	8
CUL3	Negative	6		CAMK2G	Negative	8
CXorf40A	Negative	8		CAMTA1	Negative	6
CXorf40B	Negative	9		CAP1	Negative	11
CXXC4	Negative	6		CAPG	Negative	6
CYB561	Negative	11		CAPN2	Negative	9
CYB561D2	Negative	7		CAPN6	Negative	8
CYB5A	Negative	8		CAPZA1	Negative	7
CYB5D1	Negative	6		CARD9	Negative	7
CYB5R1	Negative	10		CARM1	Negative	8
CYP4B1	Negative	8		CASP1	Negative	9
CYTH2	Negative	6		CASP10	Negative	8
DACH1	Negative	9		CASP2	Negative	7
DAD1	Negative	9		CASP3	Negative	7
DAK	Negative	6		CASP4	Negative	8
DALRD3	Negative	10		CASP5	Negative	6
DAZAP2	Negative	6		CASP8AP2	Negative	10
DBP	Negative	6		CAV2	Negative	8
DCAF10	Negative	8		CBFB	Negative	11
DCAF11	Negative	7		CBLB	Negative	8
DCTN4	Negative	7		CBR1	Negative	12
DCTPP1	Negative	8		CBR3	Negative	11
DCXR	Negative	10		CBS	Negative	11
DDRGK1	Negative	6		CBX2	Negative	7
DDX23	Negative	8		CCDC109B	Negative	10
DECR2	Negative	9		CCDC50	Negative	6
DENND1B	Negative	7		CCDC59	Negative	10
DGKD	Negative	7		CCDC6	Negative	6
DHCR24	Negative	9		CCDC71L	Negative	6
DHPS	Negative	8		CCDC82	Negative	8
DHRS7	Negative	7		CCDC86	Negative	10
DHX29	Negative	6		CCDC88A	Negative	9
DHX40	Negative	8		CCDC90A	Negative	6
DIO1	Negative	9		CCDC90B	Negative	8
DLG3	Negative	8		CCDC93	Negative	6
DLG5	Negative	11		CCHCR1	Negative	7
DMPK	Negative	6		CCKBR	Negative	7
DMXL1	Negative	6		CCL13	Negative	11
DNAAF1	Negative	8		CCL18	Negative	11
DNAJA3	Negative	12		CCL19	Negative	6
DNAJB12	Negative	6		CCL2	Negative	11
DNAJB14	Negative	6		CCL20	Negative	10
DNAJC1	Negative	10		CCL22	Negative	6
DNAJC12	Negative	11		CCL4	Negative	7
DNAJC16	Negative	9		CCL5	Negative	11
DNAJC17	Negative	8		CCL7	Negative	9
DNAL1	Negative	6		CCL8	Negative	12
DNAL4	Negative	6		CCNA1	Negative	7
DNALI1	Negative	10		CCNA2	Negative	10
DNPEP	Negative	6		CCNB1	Negative	10
DOLK	Negative	8		CCNB1IP1	Negative	11
DOLPP1	Negative	6		CCNB2	Negative	10
DOPEY2	Negative	7		CCNC	Negative	11
DPM2	Negative	10		CCND3	Negative	9
DPM3	Negative	6		CCNE1	Negative	12
DSTN	Negative	7		CCNE2	Negative	10
DTYMK	Negative	6		CCNJ	Negative	10
DUSP4	Negative	7		CCNJL	Negative	6
DUSP5	Negative	7		CCNL1	Negative	6
DUSP8	Negative	9		CCNY	Negative	6
DYNC1LI1	Negative	6		CCNYL1	Negative	7
DYNLRB1	Negative	8		CCR1	Negative	11
DYNLRB2	Negative	6		CCR2	Negative	11
DYNLT3	Negative	7		CCR5	Negative	9
E4F1	Negative	9		CCR7	Negative	10
EAPP	Negative	10		CCSER2	Negative	8
ECHS1	Negative	9		CCT3	Negative	8
ECI1	Negative	9		CCT4	Negative	11
ECI2	Negative	8		CCT5	Negative	11
EDEM3	Negative	8		CCT6A	Negative	11
EEF1A2	Negative	10		CCT7	Negative	8
EFHC1	Negative	9		CCT8	Negative	10
EFHD1	Negative	11		CD14	Negative	11
EID1	Negative	6		CD163	Negative	11
EIF2AK1	Negative	7		CD163L1	Negative	6
ELMO3	Negative	9		CD180	Negative	10
ELOVL2	Negative	7		CD19	Negative	10
ELOVL5	Negative	7		CD1A	Negative	6
EMC3	Negative	9		CD2	Negative	11
EMC7	Negative	6		CD209	Negative	9
EMC9	Negative	9		CD24	Negative	9
EML2	Negative	9		CD247	Negative	10
EMP2	Negative	11		CD27	Negative	10
ENSA	Negative	7		CD274	Negative	6
ENTPD5	Negative	6		CD300A	Negative	9
EPB41L1	Negative	9		CD37	Negative	7
EPN3	Negative	11		CD38	Negative	11
EPS15L1	Negative	6		CD3D	Negative	11
EPS8L1	Negative	6		CD3E	Negative	8
ERBB2	Negative	7		CD3EAP	Negative	9
ERBB2IP	Negative	6		CD3G	Negative	10
ERBB3	Negative	9		CD4	Negative	9
ERBB4	Negative	10		CD40	Negative	7
ERH	Negative	8		CD40LG	Negative	6
ERI2	Negative	9		CD47	Negative	10
ERLIN2	Negative	6		CD48	Negative	12
ERMP1	Negative	7		CD52	Negative	8
ESR1	Negative	11		CD53	Negative	11
ESRP1	Negative	7		CD58	Negative	11
ETNK2	Negative	7		CD59	Negative	8
EVA1B	Negative	8		CD6	Negative	9
EVL	Negative	9		CD7	Negative	9
EVPL	Negative	10		CD70	Negative	6
EXD2	Negative	9		CD72	Negative	10
EXOC2	Negative	6		CD74	Negative	8
EXOC7	Negative	7		CD79A	Negative	11
EZR	Negative	6		CD79B	Negative	11
F12	Negative	8		CD80	Negative	7
F7	Negative	6		CD82	Negative	11
FAAH	Negative	10		CD83	Negative	8
FADD	Negative	7		CD84	Negative	7
FAH	Negative	8		CD86	Negative	10
FAM102A	Negative	10		CD8A	Negative	7
FAM110B	Negative	9		CD8B	Negative	10
FAM120A	Negative	8		CD96	Negative	7
FAM134A	Negative	10		CD97	Negative	6
FAM134B	Negative	10		CDC123	Negative	10
FAM173A	Negative	9		CDC14B	Negative	7
FAM174B	Negative	10		CDC20	Negative	11
FAM178A	Negative	6		CDC25A	Negative	9
FAM179B	Negative	8		CDC25B	Negative	12
FAM20B	Negative	8		CDC25C	Negative	10
FAM63A	Negative	8		CDC34	Negative	9
FAM83E	Negative	6		CDC42EP1	Negative	9
FAM83H	Negative	6		CDC42EP3	Negative	10
FAM86C1	Negative	6		CDC42SE1	Negative	7
FANCF	Negative	8		CDC5L	Negative	9
FANK1	Negative	6		CDC6	Negative	10
FASN	Negative	8		CDC7	Negative	10
FBP1	Negative	10		CDC73	Negative	6
FBRS	Negative	6		CDCA4	Negative	9
FBXL15	Negative	8		CDCA7	Negative	7
FBXL2	Negative	8		CDCA8	Negative	10
FBXL5	Negative	7		CDCP1	Negative	8
FBXL7	Negative	9		CDH19	Negative	9
FBXO21	Negative	7		CDH3	Negative	12
FBXW4	Negative	10		CDK1	Negative	9
FDXR	Negative	10		CDK16	Negative	10
FEM1B	Negative	6		CDK19	Negative	8
FEM1C	Negative	6		CDK2AP1	Negative	12
FGFR3	Negative	8		CDK4	Negative	8
FIS1	Negative	6		CDK5R1	Negative	6
FKBP2	Negative	6		CDK6	Negative	10
FKBP3	Negative	7		CDK8	Negative	11
FKBP4	Negative	10		CDKAL1	Negative	6
FLNB	Negative	9		CDKN2A	Negative	11
FLOT1	Negative	8		CDKN2C	Negative	10
FMO5	Negative	6		CDKN3	Negative	10
FOXA1	Negative	10		CDR2L	Negative	6
FPGT	Negative	6		CDT1	Negative	10
FRS2	Negative	6		CEACAM1	Negative	9
FRY	Negative	6		CEBPB	Negative	12
FUT8	Negative	7		CEBPG	Negative	11
FUZ	Negative	9		CEBPZ	Negative	9
FXYD3	Negative	7		CECR1	Negative	7
FYCO1	Negative	7		CECR5	Negative	10
G6PC3	Negative	11		CELF2	Negative	9
GAA	Negative	6		CENPA	Negative	10
GAK	Negative	9		CENPE	Negative	10
GALE	Negative	7		CENPF	Negative	10
GALNT6	Negative	9		CENPI	Negative	9
GALNT7	Negative	9		CENPJ	Negative	6
GAMT	Negative	11		CENPM	Negative	10
GAPVD1	Negative	7		CENPN	Negative	11
GAS8	Negative	8		CENPO	Negative	6
GATA3	Negative	12		CEP152	Negative	9
GDE1	Negative	6		CEP170	Negative	7
GDF15	Negative	10		CEP192	Negative	7
GDI1	Negative	7		CEP55	Negative	10
GEMIN8	Negative	8		CEP57	Negative	7
GFRA1	Negative	9		CEP72	Negative	7
GGPS1	Negative	8		CEP76	Negative	6
GHITM	Negative	6		CEP78	Negative	6
GIN1	Negative	7		CERK	Negative	8
GINS2	Negative	6		CFDP1	Negative	11
GLCE	Negative	7		CFL1	Negative	6
GLI3	Negative	8		CFLAR	Negative	10
GLRB	Negative	7		CHAC1	Negative	9
GLS2	Negative	7		CHAC2	Negative	6
GLUD1	Negative	9		CHAF1A	Negative	10
GLUL	Negative	9		CHAF1B	Negative	10
GLYR1	Negative	8		CHCHD3	Negative	9
GMPR2	Negative	6		CHD1L	Negative	10
GOLGA1	Negative	7		CHD7	Negative	9
GOLGA2P5	Negative	6		CHEK1	Negative	11
GOLGA5	Negative	6		CHEK2	Negative	11
GOLPH3L	Negative	7		CHERP	Negative	6
GOT2	Negative	8		CHFR	Negative	7
GP2	Negative	7		CHI3L1	Negative	12
GPD1L	Negative	10		CHI3L2	Negative	10
GPD2	Negative	6		CHIC2	Negative	11
GPR143	Negative	6		CHML	Negative	8
GPRC5A	Negative	10		CHMP1A	Negative	9
GPRC5C	Negative	11		CHMP1B	Negative	10
GPS1	Negative	6		CHN1	Negative	11
GPX4	Negative	7		CHODL	Negative	11
GREB1	Negative	10		CHORDC1	Negative	11
GREB1L	Negative	6		CHRM3	Negative	9
GRHL2	Negative	9		CHRNA5	Negative	10
GRINA	Negative	8		CHST11	Negative	10
GRPEL1	Negative	6		CHST12	Negative	10
GRPR	Negative	8		CHST2	Negative	10
GRTP1	Negative	8		CHST3	Negative	10
GSE1	Negative	9		CHST4	Negative	8
GSS	Negative	6		CIAPIN1	Negative	10
GSTM3	Negative	7		CIB2	Negative	10
GSTO2	Negative	6		CIITA	Negative	7
GSTZ1	Negative	9		CISD1	Negative	10
GTF2H5	Negative	7		CKAP2	Negative	10
GTF3C1	Negative	7		CKAP4	Negative	9
H1F0	Negative	7		CKAP5	Negative	10
H1FX	Negative	6		CKLF	Negative	11
HAGH	Negative	10		CKS1B	Negative	11
HARS	Negative	7		CKS2	Negative	10
HARS2	Negative	7		CLASP1	Negative	6
HDAC11	Negative	7		CLCA2	Negative	9
HDGFRP3	Negative	8		CLCN4	Negative	10
HEATR6	Negative	7		CLCN5	Negative	9
HEBP1	Negative	9		CLDN1	Negative	9
HECTD4	Negative	7		CLDN10	Negative	8
HEXIM1	Negative	8		CLDN23	Negative	6
HHAT	Negative	11		CLDN4	Negative	6
HIGD1A	Negative	7		CLDN8	Negative	8
HIP1	Negative	7		CLEC4A	Negative	7
HIRIP3	Negative	8		CLEC4E	Negative	6
HIST1H1C	Negative	6		CLEC7A	Negative	11
HIST1H2AC	Negative	8		CLIC2	Negative	7
HIST1H2BD	Negative	9		CLIC3	Negative	10
HIST1H2BH	Negative	7		CLIC4	Negative	12
HIST1H4J	Negative	8		CLIP2	Negative	7
HIST2H2BE	Negative	11		CLIP4	Negative	8
HK1	Negative	8		CLP1	Negative	9
HMG20B	Negative	9		CLPB	Negative	10
HMGCL	Negative	7		CLTA	Negative	11
HMGCR	Negative	7		CLUH	Negative	8
HN1L	Negative	9		CMAS	Negative	8
HNRNPA0	Negative	7		CMC2	Negative	10
HNRNPC	Negative	6		CMPK1	Negative	11
HNRNPF	Negative	6		CMTM7	Negative	6
HNRNPU	Negative	9		CNGA1	Negative	11
HOOK1	Negative	9		CNIH4	Negative	8
HOXB2	Negative	6		CNKSR3	Negative	6
HPN	Negative	9		CNN3	Negative	8
HPX	Negative	7		CNNM1	Negative	7
HRAS	Negative	7		CNOT1	Negative	11
HRASLS2	Negative	6		CNP	Negative	9
HSD17B4	Negative	7		COG4	Negative	9
HSD17B8	Negative	8		COG5	Negative	7
HSDL2	Negative	6		COL13A1	Negative	6
HSP90AB1	Negative	7		COL4A1	Negative	7
HSPA2	Negative	9		COL4A2	Negative	7
HSPA9	Negative	8		COL4A3	Negative	10
HSPB1	Negative	9		COL4A4	Negative	6
HSPB8	Negative	7		COL9A3	Negative	10
HTT	Negative	6		COLEC11	Negative	7
IARS2	Negative	7		COMT	Negative	9
ICA1	Negative	9		COPA	Negative	7
ICT1	Negative	7		COPS3	Negative	11
IDUA	Negative	7		COQ2	Negative	9
IER3	Negative	9		COQ3	Negative	9
IFT122	Negative	10		COQ9	Negative	9
IFT140	Negative	11		CORO1A	Negative	10
IFT46	Negative	7		CORO1C	Negative	12
IFT81	Negative	10		COTL1	Negative	11
IFT88	Negative	9		COX10	Negative	6
IGF1R	Negative	12		COX4I1	Negative	11
IGFBP2	Negative	10		COX5A	Negative	11
IK	Negative	6		COX5B	Negative	7
IKBKB	Negative	9		COX6B1	Negative	6
IL6ST	Negative	9		COX7B	Negative	8
IMP3	Negative	6		CP	Negative	11
ING2	Negative	8		CPA4	Negative	8
INPP4B	Negative	8		CPLX3	Negative	6
INPP5J	Negative	10		CPNE2	Negative	6
INPPL1	Negative	6		CPOX	Negative	7
INTS12	Negative	7		CPSF3	Negative	6
IPO4	Negative	8		CPSF6	Negative	7
IPP	Negative	7		CPVL	Negative	10
IQCE	Negative	11		CR2	Negative	11
IQCH	Negative	9		CRABP1	Negative	10
IQCK	Negative	10		CREB3L2	Negative	11
IQSEC2	Negative	6		CREG1	Negative	8
IRS1	Negative	6		CRELD2	Negative	10
IRX5	Negative	11		CREM	Negative	7
ISOC1	Negative	7		CRIPT	Negative	8
ISYNA1	Negative	7		CRISP2	Negative	7
ITPK1	Negative	9		CRLF1	Negative	6
ITPR1	Negative	6		CRLF3	Negative	11
IVD	Negative	9		CRTAM	Negative	6
JUP	Negative	11		CRYAB	Negative	10
KAT6B	Negative	6		CRYBG3	Negative	6
KAT7	Negative	6		CSDA	Negative	6
KAZALD1	Negative	6		CSDE1	Negative	8
KCND3	Negative	6		CSE1L	Negative	6
KCNE4	Negative	9		CSF2RB	Negative	12
KCNF1	Negative	8		CSGALNACT1	Negative	7
KCNJ3	Negative	8		CSK	Negative	10
KCNK15	Negative	10		CSN3	Negative	7
KCNS3	Negative	6		CSNK1G2	Negative	7
KCTD2	Negative	6		CSNK2A2	Negative	11
KCTD3	Negative	11		CSNK2B	Negative	10
KDM4B	Negative	10		CSPG4	Negative	6
KIAA0040	Negative	10		CSPG5	Negative	7
KIAA0196	Negative	6		CSRP2	Negative	12
KIAA0232	Negative	10		CST7	Negative	9
KIAA0319L	Negative	9		CSTA	Negative	10
KIAA0391	Negative	6		CSTB	Negative	12
KIAA0556	Negative	8		CTAG2	Negative	8
KIAA0895	Negative	7		CTLA4	Negative	10
KIAA1324	Negative	9		CTPS1	Negative	10
KIAA1467	Negative	7		CTSA	Negative	6
KIAA1598	Negative	6		CTSB	Negative	9
KIF13B	Negative	7		CTSC	Negative	12
KIF16B	Negative	7		CTSL	Negative	6
KIF22	Negative	6		CTSL1	Negative	6
KIF3A	Negative	8		CTSL2	Negative	6
KIF3B	Negative	9		CTSS	Negative	12
KIF5C	Negative	7		CTSV	Negative	6
KITLG	Negative	6		CTSW	Negative	7
KLC2	Negative	8		CTSZ	Negative	7
KLHDC2	Negative	7		CTTNBP2NL	Negative	6
KLHL12	Negative	7		CUL1	Negative	11
KRR1	Negative	9		CUL2	Negative	7
KRT18	Negative	12		CX3CL1	Negative	12
KRT19	Negative	9		CXADR	Negative	9
KRT8	Negative	10		CXCL1	Negative	11
KTN1	Negative	7		CXCL10	Negative	12
LAMA5	Negative	8		CXCL11	Negative	10
LAMTOR2	Negative	8		CXCL13	Negative	10
LAMTOR3	Negative	7		CXCL16	Negative	6
LARP4	Negative	8		CXCL2	Negative	8
LASP1	Negative	6		CXCL3	Negative	10
LCMT1	Negative	6		CXCL5	Negative	7
LCMT2	Negative	9		CXCL6	Negative	8
LETM1	Negative	7		CXCL9	Negative	12
LFNG	Negative	6		CXCR4	Negative	10
LGALS8	Negative	9		CXCR6	Negative	10
LIAS	Negative	6		CYAT1	Negative	6
LIG3	Negative	8		CYB5R2	Negative	11
LINC00094	Negative	7		CYB5R3	Negative	8
LLGL2	Negative	7		CYB5R4	Negative	6
LMAN2	Negative	7		CYBA	Negative	9
LMAN2L	Negative	7		CYBB	Negative	9
LMNTD2	Negative	6		CYCS	Negative	12
LNX1	Negative	6		CYLD	Negative	9
LOC81691	Negative	6		CYP1B1	Negative	10
LONRF2	Negative	6		CYP26B1	Negative	9
LRBA	Negative	11		CYP27A1	Negative	11
LRIG1	Negative	7		CYP27B1	Negative	8
LRP10	Negative	9		CYP39A1	Negative	10
LRRC1	Negative	6		CYP7B1	Negative	10
LRRC23	Negative	7		CYTH1	Negative	10
LRRC46	Negative	6		CYTIP	Negative	10
LRRC6	Negative	7		DAPK1	Negative	11
LRRC8E	Negative	9		DAPP1	Negative	9
LRRFIP2	Negative	8		DARS	Negative	11
LZTFL1	Negative	9		DAZAP1	Negative	8
MACROD1	Negative	7		DBF4	Negative	11
MAGED2	Negative	10		DBI	Negative	11
MAN2B2	Negative	7		DBN1	Negative	8
MAP3K1	Negative	6		DBNDD1	Negative	6
MAP7	Negative	8		DCAF13	Negative	6
MAP9	Negative	7		DCK	Negative	7
MAPK3	Negative	6		DCLRE1B	Negative	10
MAPT	Negative	11		DCLRE1C	Negative	10
MARVELD2	Negative	6		DCPS	Negative	11
MAST4	Negative	7		DCUN1D1	Negative	7
MAT2A	Negative	6		DCX	Negative	6
MAZ	Negative	8		DDA1	Negative	7
MB	Negative	9		DDC	Negative	8
MBOAT7	Negative	9		DDIT4	Negative	11
MCAT	Negative	7		DDOST	Negative	9
MCCC2	Negative	11		DDX1	Negative	8
MCF2L	Negative	8		DDX10	Negative	10
MEAF6	Negative	9		DDX11	Negative	9
MED13L	Negative	11		DDX18	Negative	11
MED16	Negative	6		DDX19A	Negative	8
MEGF9	Negative	10		DDX21	Negative	11
MEIS3P1	Negative	7		DDX27	Negative	6
METRN	Negative	11		DDX28	Negative	9
MFSD10	Negative	8		DDX39A	Negative	9
MFSD5	Negative	9		DDX49	Negative	8
MGEA5	Negative	6		DECR1	Negative	8
MGMT	Negative	8		DEDD	Negative	9
MGRN1	Negative	7		DEF8	Negative	8
MGST2	Negative	9		DEFB1	Negative	11
MIA3	Negative	7		DEGS1	Negative	6
MICALL2	Negative	6		DEK	Negative	10
MIF	Negative	7		DENND3	Negative	7
MINPP1	Negative	6		DEPDC1	Negative	10
MKL2	Negative	11		DERA	Negative	8
MKNK2	Negative	7		DERL1	Negative	10
MKS1	Negative	6		DESI1	Negative	9
MLPH	Negative	10		DESI2	Negative	11
MLST8	Negative	7		DFFA	Negative	10
MMEL1	Negative	6		DGAT2	Negative	6
MMP17	Negative	6		DGKH	Negative	6
MNAT1	Negative	8		DGKZ	Negative	9
MOAP1	Negative	9		DGUOK	Negative	10
MOCS2	Negative	6		DHCR7	Negative	10
MPDU1	Negative	6		DHRS11	Negative	7
MPG	Negative	8		DHTKD1	Negative	10
MPI	Negative	7		DHX38	Negative	9
MREG	Negative	8		DIAPH1	Negative	11
MRFAP1L1	Negative	8		DIEXF	Negative	8
MRPL22	Negative	6		DKK1	Negative	12
MRPL24	Negative	8		DLAT	Negative	9
MRPL28	Negative	8		DLD	Negative	6
MRPL40	Negative	6		DLGAP5	Negative	9
MRPL49	Negative	6		DLK1	Negative	6
MRPS16	Negative	6		DLX5	Negative	10
MRPS27	Negative	8		DMD	Negative	9
MRPS30	Negative	9		DNA2	Negative	9
MRPS34	Negative	9		DNAH17	Negative	6
MRPS7	Negative	6		DNAJA1	Negative	9
MSH3	Negative	8		DNAJA2	Negative	7
MSL1	Negative	6		DNAJB11	Negative	6
MSMB	Negative	8		DNAJB4	Negative	8
MSX2	Negative	8		DNAJB6	Negative	8
MTL5	Negative	11		DNAJC15	Negative	6
MTUS1	Negative	6		DNAJC2	Negative	9
MTX1	Negative	6		DNAJC6	Negative	6
MUC1	Negative	7		DNAJC9	Negative	9
MUT	Negative	7		DNM1L	Negative	8
MYB	Negative	11		DNM2	Negative	7
MYL5	Negative	7		DNMT1	Negative	10
MYLIP	Negative	7		DNMT3A	Negative	11
MYO5C	Negative	10		DNMT3B	Negative	10
MYO6	Negative	9		DNPH1	Negative	7
MYT1	Negative	7		DNTTIP2	Negative	10
MZF1	Negative	8		DOCK2	Negative	7
N4BP3	Negative	7		DOCK3	Negative	6
N6AMT1	Negative	7		DOCK7	Negative	6
NAA35	Negative	7		DOK2	Negative	11
NAA60	Negative	6		DOK3	Negative	6
NANS	Negative	6		DOK5	Negative	10
NAPA	Negative	8		DONSON	Negative	10
NARFL	Negative	6		DPH2	Negative	10
NAT1	Negative	9		DPM1	Negative	7
NBEA	Negative	7		DPYS	Negative	6
NBR1	Negative	8		DPYSL2	Negative	8
NBR2	Negative	6		DR1	Negative	7
NCSTN	Negative	7		DRAM1	Negative	7
NDE1	Negative	7		DRG1	Negative	9
NDFIP1	Negative	9		DSC2	Negative	12
NDUFA10	Negative	6		DSC3	Negative	11
NDUFA13	Negative	6		DSE	Negative	7
NDUFA2	Negative	8		DSG1	Negative	7
NDUFA3	Negative	7		DSG2	Negative	6
NDUFA5	Negative	6		DSG3	Negative	9
NDUFA7	Negative	9		DSN1	Negative	8
NDUFA8	Negative	6		DTD1	Negative	6
NDUFAF1	Negative	8		DTL	Negative	9
NDUFAF3	Negative	7		DTNB	Negative	9
NDUFB4	Negative	6		DTX4	Negative	11
NDUFC1	Negative	10		DTYMK	Negative	8
NDUFS2	Negative	7		DUOX1	Negative	6
NDUFS4	Negative	6		DUS1L	Negative	7
NDUFV2	Negative	8		DUSP11	Negative	7
NEBL	Negative	11		DUSP2	Negative	9
NECAB3	Negative	9		DUSP22	Negative	12
NECAP1	Negative	6		DUSP7	Negative	10
NEDD4L	Negative	9		DUSP9	Negative	9
NEDD8	Negative	8		DYNC1I1	Negative	11
NEK4	Negative	7		DYNC1LI2	Negative	8
NELL2	Negative	6		DYRK2	Negative	8
NENF	Negative	6		DYRK4	Negative	6
NFATC4	Negative	6		DYSF	Negative	10
NFIC	Negative	7		DZIP1	Negative	10
NFS1	Negative	8		E2F1	Negative	10
NFU1	Negative	8		E2F3	Negative	12
NGDN	Negative	6		E2F5	Negative	6
NGRN	Negative	8		E2F8	Negative	10
NINJ1	Negative	10		EAF2	Negative	7
NIPSNAP1	Negative	6		EBNA1BP2	Negative	6
NIT1	Negative	8		EBP	Negative	10
NKAIN1	Negative	10		ECE2	Negative	6
NLK	Negative	7		ECHDC1	Negative	9
NME3	Negative	11		ECT2	Negative	11
NME4	Negative	9		EDN1	Negative	10
NME5	Negative	11		EDN2	Negative	7
NME6	Negative	6		EED	Negative	11
NOL3	Negative	8		EEF1E1	Negative	9
NOS1AP	Negative	8		EFHD2	Negative	7
NOVA1	Negative	6		EFNA3	Negative	8
NPDC1	Negative	10		EFNA4	Negative	8
NPEPPS	Negative	9		EFNA5	Negative	10
NPRL2	Negative	7		EFNB2	Negative	7
NPY1R	Negative	8		EFS	Negative	10
NQO1	Negative	8		EGFL6	Negative	12
NR2F6	Negative	7		EGFR	Negative	12
NRIP1	Negative	9		EGLN1	Negative	9
NRSN2	Negative	10		EHBP1	Negative	9
NT5C	Negative	8		EHD1	Negative	9
NTHL1	Negative	7		EHF	Negative	7
NUBP2	Negative	8		EHMT2	Negative	7
NUBPL	Negative	6		EI24	Negative	8
NUCB2	Negative	8		EIF2AK2	Negative	8
NUDT9	Negative	6		EIF2B3	Negative	10
NUMA1	Negative	9		EIF2C1	Negative	6
NUP62CL	Negative	7		EIF2S1	Negative	7
NVL	Negative	8		EIF2S2	Negative	10
OBFC1	Negative	6		EIF3B	Negative	11
OCEL1	Negative	8		EIF3D	Negative	9
OCLN	Negative	10		EIF3E	Negative	11
ORAI3	Negative	9		EIF3K	Negative	8
ORMDL2	Negative	8		EIF3M	Negative	7
OVOL2	Negative	11		EIF4EBP1	Negative	10
P2RX4	Negative	9		EIF4G1	Negative	7
P4HTM	Negative	9		EIF4H	Negative	8
PAAF1	Negative	7		EIF5B	Negative	10
PAFAH1B3	Negative	10		ELAC1	Negative	6
PAGR1	Negative	9		ELAVL1	Negative	8
PAIP1	Negative	6		ELAVL2	Negative	6
PAK4	Negative	11		ELF5	Negative	11
PALM	Negative	7		ELK4	Negative	6
PAN2	Negative	9		ELMO1	Negative	6
PANK3	Negative	9		ELOVL1	Negative	7
PARD6B	Negative	7		ELOVL4	Negative	8
PATZ1	Negative	11		EMC1	Negative	8
PAWR	Negative	7		EMC8	Negative	10
PAX2	Negative	7		EMG1	Negative	6
PAXIP1	Negative	9		EMILIN2	Negative	6
PBLD	Negative	7		EML4	Negative	11
PBX1	Negative	11		EMP3	Negative	6
PCBD1	Negative	9		EN1	Negative	11
PCCB	Negative	6		ENO1	Negative	12
PCK2	Negative	8		ENOX2	Negative	8
PCLO	Negative	8		ENPP2	Negative	6
PCM1	Negative	6		ENY2	Negative	10
PCYOX1	Negative	7		EOGT	Negative	7
PDXDC1	Negative	7		EPB41L2	Negative	9
PDZK1	Negative	9		EPCAM	Negative	8
PEBP1	Negative	7		EPHA2	Negative	7
PER2	Negative	6		EPHA4	Negative	7
PEX10	Negative	6		EPHB1	Negative	10
PEX11A	Negative	8		EPHB2	Negative	7
PEX11B	Negative	6		EPHB3	Negative	10
PEX12	Negative	6		EPHB4	Negative	8
PEX19	Negative	8		EPHB6	Negative	9
PEX7	Negative	9		EPRS	Negative	9
PGR	Negative	8		EPS15	Negative	7
PGRMC2	Negative	8		EPSTI1	Negative	7
PHF2	Negative	6		ERC2	Negative	7
PHF8	Negative	7		ERCC6L	Negative	10
PIAS3	Negative	6		ERGIC2	Negative	6
PIGG	Negative	8		ERI3	Negative	6
PIGH	Negative	7		ERP44	Negative	10
PIGN	Negative	6		ERRFI1	Negative	6
PIGO	Negative	9		ERV32	Negative	6
PIGP	Negative	7		ESPL1	Negative	10
PIGQ	Negative	7		ESRP1	Negative	7
PIGT	Negative	11		ESRRA	Negative	10
PIGV	Negative	7		ETFA	Negative	7
PIP4K2C	Negative	10		ETS1	Negative	7
PJA2	Negative	6		ETS2	Negative	6
PKP3	Negative	7		ETV4	Negative	10
PKP4	Negative	7		ETV5	Negative	9
PLA2G12A	Negative	10		ETV6	Negative	10
PLEKHA6	Negative	6		ETV7	Negative	10
PLEKHF2	Negative	10		EVI2B	Negative	7
PLEKHH3	Negative	7		EWSR1	Negative	6
PLXNB1	Negative	7		EXO1	Negative	11
PMAIP1	Negative	6		EXO5	Negative	8
PMVK	Negative	7		EXOSC4	Negative	7
PNKP	Negative	7		EXOSC8	Negative	9
PNMA1	Negative	7		EXPH5	Negative	7
PNPLA2	Negative	6		EXT1	Negative	11
PNPLA4	Negative	8		EXT2	Negative	8
PNPO	Negative	8		F11R	Negative	8
POLD4	Negative	9		F5	Negative	7
POLDIP2	Negative	8		FABP5	Negative	11
POLG2	Negative	7		FABP6	Negative	8
POLI	Negative	8		FABP7	Negative	12
POLR2H	Negative	6		FADS2	Negative	11
POLR2K	Negative	7		FAF1	Negative	11
POLR2L	Negative	7		FAIM	Negative	8
POLR3E	Negative	7		FAM107A	Negative	8
POLR3K	Negative	10		FAM118B	Negative	6
POMGNT1	Negative	7		FAM124A	Negative	6
PP14571	Negative	9		FAM127A	Negative	7
PPCS	Negative	6		FAM127B	Negative	9
PPDPF	Negative	7		FAM136A	Negative	10
PPFIA1	Negative	6		FAM13A	Negative	6
PPIP5K1	Negative	7		FAM171A1	Negative	10
PPM1A	Negative	7		FAM184A	Negative	6
PPM1H	Negative	7		FAM208B	Negative	8
PPP1CA	Negative	6		FAM26F	Negative	6
PPP1R16A	Negative	6		FAM32A	Negative	6
PPP1R26	Negative	9		FAM3C	Negative	9
PPP1R3C	Negative	8		FAM49A	Negative	12
PPP1R3D	Negative	8		FAM49B	Negative	9
PPP2CA	Negative	7		FAM57A	Negative	9
PPP2R4	Negative	8		FAM58A	Negative	6
PPP2R5A	Negative	8		FAM60A	Negative	12
PPP4C	Negative	6		FAM64A	Negative	11
PRCC	Negative	6		FAM83B	Negative	6
PRDX2	Negative	7		FAM83D	Negative	6
PRDX3	Negative	6		FAM89B	Negative	9
PREPL	Negative	8		FAM96B	Negative	10
PRKAG1	Negative	9		FAM98A	Negative	11
PRKAR1A	Negative	6		FANCA	Negative	11
PRKCD	Negative	7		FANCC	Negative	10
PRLR	Negative	10		FANCE	Negative	11
PRPF6	Negative	7		FANCG	Negative	9
PRR13	Negative	7		FANCI	Negative	10
PRR15L	Negative	8		FANCL	Negative	8
PRR7	Negative	6		FAS	Negative	10
PRRG2	Negative	6		FASLG	Negative	7
PRRT2	Negative	6		FAT1	Negative	11
PRRT3	Negative	6		FBL	Negative	11
PRSS8	Negative	9		FBN3	Negative	6
PSEN2	Negative	8		FBXO5	Negative	10
PSENEN	Negative	9		FBXW7	Negative	8
PSMC5	Negative	7		FCER1G	Negative	10
PSMD3	Negative	7		FCGR1B	Negative	9
PSMD9	Negative	6		FCGR2A	Negative	6
PSMF1	Negative	6		FCGR2B	Negative	7
PTDSS2	Negative	6		FCHO1	Negative	6
PTK6	Negative	7		FCN1	Negative	9
PTMS	Negative	6		FCN3	Negative	10
PTOV1	Negative	9		FCRL2	Negative	6
PTP4A2	Negative	9		FDPS	Negative	10
PTPLAD1	Negative	6		FDX1	Negative	11
PTPRT	Negative	6		FEN1	Negative	10
PVRL2	Negative	6		FERMT1	Negative	10
PXMP2	Negative	6		FES	Negative	6
QDPR	Negative	7		FGD1	Negative	7
QSOX1	Negative	6		FGD2	Negative	6
QTRT1	Negative	6		FGF9	Negative	6
R3HDM2	Negative	7		FGFBP1	Negative	9
RAB11FIP1	Negative	8		FH	Negative	7
RAB11FIP3	Negative	9		FKBP11	Negative	11
RAB17	Negative	9		FKBP14	Negative	6
RAB1B	Negative	6		FKBP1A	Negative	11
RAB25	Negative	9		FKBP5	Negative	6
RAB26	Negative	10		FKBPL	Negative	7
RAB27B	Negative	9		FLAD1	Negative	10
RAB40C	Negative	7		FLNA	Negative	8
RAB5B	Negative	8		FLVCR2	Negative	9
RABEP1	Negative	9		FMNL1	Negative	8
RABEPK	Negative	6		FMNL2	Negative	6
RABGGTA	Negative	7		FMO1	Negative	7
RABL3	Negative	6		FMO2	Negative	7
RAD17	Negative	6		FMR1	Negative	7
RAD23B	Negative	7		FNBP1	Negative	10
RAD50	Negative	8		FNDC3B	Negative	12
RALGAPA1	Negative	7		FNTA	Negative	7
RALGAPB	Negative	7		FOLH1B	Negative	9
RALGPS1	Negative	10		FOLR1	Negative	11
RALGPS2	Negative	6		FOSL1	Negative	6
RAP1GAP	Negative	7		FOXC1	Negative	12
RAPGEFL1	Negative	6		FOXD1	Negative	8
RARA	Negative	9		FOXG1	Negative	7
RARRES3	Negative	7		FOXK2	Negative	11
RASSF7	Negative	7		FOXM1	Negative	10
RBBP7	Negative	7		FOXN2	Negative	8
RBKS	Negative	9		FOXN3	Negative	7
RBM22	Negative	6		FPR1	Negative	6
RBM39	Negative	6		FPR3	Negative	9
RBM47	Negative	9		FRAT2	Negative	6
RCOR3	Negative	8		FRMD4A	Negative	9
RDH11	Negative	6		FRMD8	Negative	6
REEP1	Negative	7		FSCN1	Negative	11
REEP5	Negative	9		FTL	Negative	6
REPIN1	Negative	9		FTSJ1	Negative	7
REPS2	Negative	10		FUT3	Negative	11
RET	Negative	9		FUT4	Negative	11
RFNG	Negative	6		FUT9	Negative	9
RGL2	Negative	9		FXR1	Negative	7
RGS11	Negative	8		FXYD5	Negative	10
RHBDF1	Negative	7		FXYD6	Negative	10
RHBDL1	Negative	7		FYB	Negative	11
RHOB	Negative	11		FYN	Negative	9
RHOC	Negative	6		FYTTD1	Negative	6
RHOD	Negative	7		FZD5	Negative	7
RHOH	Negative	6		FZD6	Negative	9
RMI1	Negative	6		FZD7	Negative	9
RMND1	Negative	9		FZD9	Negative	6
RMND5B	Negative	11		G6PD	Negative	8
RND1	Negative	10		GABBR2	Negative	11
RNF10	Negative	6		GABRA5	Negative	7
RNF103	Negative	10		GABRP	Negative	11
RNF139	Negative	8		GAL	Negative	12
RNF14	Negative	8		GALNS	Negative	9
RNF187	Negative	6		GALNT12	Negative	11
RNF40	Negative	9		GALNT14	Negative	12
RNF41	Negative	6		GALNT3	Negative	11
RNF43	Negative	7		GALT	Negative	7
RNFT2	Negative	7		GAPDH	Negative	9
RNPEP	Negative	9		GAR1	Negative	9
ROGDI	Negative	11		GARS	Negative	11
RORC	Negative	6		GART	Negative	10
RPA3	Negative	7		GAS1	Negative	6
RPH3AL	Negative	9		GATA6	Negative	9
RPRD1A	Negative	6		GATAD2A	Negative	11
RPRD2	Negative	6		GBP1	Negative	12
RPS6KB1	Negative	6		GBP2	Negative	7
RRN3	Negative	7		GBP5	Negative	6
RRNAD1	Negative	7		GCA	Negative	7
RTF1	Negative	7		GCFC2	Negative	6
RTN4RL1	Negative	6		GCH1	Negative	10
RUNDC1	Negative	6		GCLM	Negative	10
RUSC1	Negative	9		GCNT1	Negative	8
S100A14	Negative	6		GCNT2	Negative	10
SALL2	Negative	8		GCSH	Negative	7
SAR1B	Negative	7		GDI2	Negative	12
SCAMP1	Negative	9		GDPD5	Negative	7
SCAMP3	Negative	6		GEMIN4	Negative	8
SCAMP4	Negative	9		GFI1	Negative	7
SCAND1	Negative	9		GFOD1	Negative	10
SCCPDH	Negative	10		GFPT2	Negative	6
SCD	Negative	6		GGCT	Negative	7
SCNN1A	Negative	8		GGH	Negative	11
SCUBE2	Negative	12		GIMAP4	Negative	7
SDC4	Negative	10		GINS1	Negative	10
SDR39U1	Negative	8		GINS3	Negative	9
SEC16A	Negative	10		GINS4	Negative	9
SEC23IP	Negative	6		GIPC1	Negative	6
SECISBP2	Negative	7		GJB3	Negative	10
SELENBP1	Negative	9		GJB5	Negative	6
SELT	Negative	6		GJC1	Negative	7
SEMA3B	Negative	7		GLDC	Negative	7
SEMA3F	Negative	11		GLG1	Negative	10
SEPHS2	Negative	10		GLIPR1	Negative	6
SERPINA4	Negative	6		GLIPR2	Negative	6
SERPINA5	Negative	8		GLMN	Negative	9
SERPINA6	Negative	7		GLRX2	Negative	10
SERPINB6	Negative	6		GLRX3	Negative	10
SERPINI1	Negative	7		GLS	Negative	9
SERTAD3	Negative	9		GLT25D1	Negative	6
SFI1	Negative	6		GLYATL2	Negative	7
SFXN1	Negative	7		GM2A	Negative	8
SFXN2	Negative	6		GMDS	Negative	11
SH3BGRL	Negative	6		GMFG	Negative	8
SH3BP4	Negative	7		GMIP	Negative	8
SH3GLB2	Negative	9		GMNN	Negative	10
SHANK2	Negative	8		GMPS	Negative	10
SHARPIN	Negative	6		GNA12	Negative	6
SHROOM2	Negative	10		GNA15	Negative	7
SIAH2	Negative	9		GNAI1	Negative	11
SIDT1	Negative	9		GNAI3	Negative	10
SIGIRR	Negative	8		GNAS	Negative	7
SIL1	Negative	7		GNB4	Negative	6
SIPA1L3	Negative	7		GNE	Negative	7
SKP1	Negative	7		GNG5	Negative	7
SLC16A6	Negative	9		GNL2	Negative	10
SLC19A2	Negative	11		GNL3L	Negative	7
SLC1A2	Negative	7		GNLY	Negative	10
SLC1A4	Negative	9		GNPTAB	Negative	11
SLC22A18	Negative	11		GOLGA8A	Negative	7
SLC22A4	Negative	6		GOLT1B	Negative	9
SLC22A5	Negative	10		GORASP2	Negative	9
SLC25A10	Negative	8		GOT1	Negative	7
SLC25A14	Negative	6		GPI	Negative	11
SLC25A16	Negative	7		GPM6B	Negative	11
SLC25A22	Negative	7		GPN1	Negative	10
SLC25A38	Negative	6		GPNMB	Negative	8
SLC25A4	Negative	6		GPR12	Negative	6
SLC27A2	Negative	9		GPR126	Negative	6
SLC29A3	Negative	7		GPR161	Negative	11
SLC2A10	Negative	7		GPR171	Negative	10
SLC2A4RG	Negative	10		GPR18	Negative	10
SLC2A8	Negative	6		GPR183	Negative	9
SLC30A9	Negative	6		GPR19	Negative	9
SLC35A3	Negative	7		GPR37	Negative	9
SLC35E3	Negative	9		GPR56	Negative	6
SLC39A6	Negative	11		GPR63	Negative	8
SLC39A9	Negative	8		GPR64	Negative	6
SLC44A4	Negative	9		GPR87	Negative	6
SLC46A1	Negative	6		GPRC5B	Negative	12
SLC4A8	Negative	9		GPRIN2	Negative	9
SLC50A1	Negative	7		GPSM2	Negative	10
SLC7A2	Negative	8		GPSM3	Negative	7
SLC7A8	Negative	11		GPT2	Negative	6
SLC9A1	Negative	7		GPX7	Negative	11
SLC9A3R1	Negative	10		GRAMD1B	Negative	6
SLC9A3R2	Negative	6		GRAMD3	Negative	9
SMA4	Negative	10		GRB7	Negative	6
SMARCC2	Negative	9		GRHL1	Negative	7
SMARCE1	Negative	6		GRK6	Negative	9
SMG8	Negative	6		GSTA1	Negative	8
SMPD3	Negative	8		GSTA4	Negative	12
SMUG1	Negative	7		GSTP1	Negative	11
SNRNP25	Negative	8		GTDC1	Negative	7
SNRNP35	Negative	8		GTF2B	Negative	6
SOD1	Negative	6		GTF2E2	Negative	7
SORD	Negative	9		GTF2H4	Negative	8
SOX12	Negative	8		GTF3C2	Negative	10
SOX13	Negative	7		GTF3C3	Negative	7
SPA17	Negative	6		GTPBP1	Negative	8
SPAG1	Negative	7		GTPBP2	Negative	11
SPATA17	Negative	7		GTPBP4	Negative	11
SPATA20	Negative	10		GTPBP8	Negative	11
SPCS1	Negative	6		GTSE1	Negative	9
SPDEF	Negative	11		GUCY1A3	Negative	11
SPG11	Negative	8		GUCY1B3	Negative	7
SPHK2	Negative	8		GUSBP11	Negative	6
SPINT1	Negative	9		GVINP1	Negative	8
SPINT2	Negative	7		GYG1	Negative	10
SPOP	Negative	6		GYPC	Negative	8
SPR	Negative	11		GZMA	Negative	10
SPRED2	Negative	9		GZMB	Negative	11
SREBF1	Negative	11		GZMH	Negative	7
SREK1	Negative	6		GZMK	Negative	7
SRP14	Negative	7		H2AFX	Negative	10
SRP19	Negative	6		H2AFY2	Negative	10
SRP54	Negative	7		H2AFZ	Negative	10
SRP9	Negative	6		HAPLN3	Negative	6
SSBP2	Negative	7		HAS2	Negative	6
SSH3	Negative	11		HAUS6	Negative	9
SSNA1	Negative	8		HAUS7	Negative	9
ST3GAL1	Negative	7		HBEGF	Negative	6
ST6GALNAC2	Negative	9		HBS1L	Negative	7
STARD10	Negative	6		HCCS	Negative	9
STAU2	Negative	10		HCG26	Negative	7
STC1	Negative	8		HCK	Negative	8
STC2	Negative	7		HCLS1	Negative	10
STK16	Negative	6		HCP5	Negative	10
STK32B	Negative	6		HDAC2	Negative	12
STK39	Negative	6		HDAC9	Negative	10
STRA13	Negative	6		HDDC2	Negative	10
STRN3	Negative	7		HDGF	Negative	10
STUB1	Negative	8		HDLBP	Negative	7
STXBP2	Negative	9		HEATR1	Negative	7
SUCO	Negative	7		HEATR3	Negative	9
SULT1A1	Negative	8		HEBP2	Negative	10
SULT1A2	Negative	6		HECA	Negative	11
SUOX	Negative	11		HELLS	Negative	9
SUPT4H1	Negative	8		HEPH	Negative	6
SURF1	Negative	9		HERC5	Negative	11
SYBU	Negative	8		HERC6	Negative	8
SYCP2	Negative	7		HGS	Negative	7
SYNGR2	Negative	8		HHLA3	Negative	6
SYT1	Negative	7		HIC2	Negative	7
SYT17	Negative	9		HIF1A	Negative	11
SYTL2	Negative	9		HINFP	Negative	7
TACO1	Negative	6		HIRA	Negative	8
TADA3	Negative	7		HIST1H2BK	Negative	6
TAF9	Negative	6		HIVEP1	Negative	10
TAF9B	Negative	7		HIVEP2	Negative	9
TANC2	Negative	8		HK3	Negative	8
TARBP2	Negative	6		HLA-A	Negative	10
TARS2	Negative	6		HLA-B	Negative	9
TBC1D12	Negative	6		HLA-C	Negative	8
TBC1D16	Negative	6		HLA-DMA	Negative	7
TBC1D30	Negative	6		HLA-DMB	Negative	8
TBC1D9	Negative	11		HLA-DOB	Negative	11
TBCA	Negative	7		HLA-DQB1	Negative	7
TBL1X	Negative	6		HLA-DRA	Negative	9
TBL3	Negative	7		HLA-E	Negative	10
TBX3	Negative	9		HLA-F	Negative	11
TCEA2	Negative	7		HLA-G	Negative	10
TCEA3	Negative	6		HLA-J	Negative	7
TCEAL1	Negative	10		HMBS	Negative	10
TCEAL4	Negative	9		HMGA1	Negative	11
TCEB2	Negative	6		HMGB1	Negative	7
TCTA	Negative	7		HMGB2	Negative	8
TCTN1	Negative	10		HMGB3	Negative	11
TCTN3	Negative	6		HMGB3P1	Negative	8
TECR	Negative	9		HMGCS1	Negative	8
TELO2	Negative	6		HMGN3	Negative	11
TEX14	Negative	6		HMGN4	Negative	8
TEX2	Negative	8		HMMR	Negative	10
TEX264	Negative	8		HN1	Negative	10
TFAP2A	Negative	8		HNRNPAB	Negative	6
TFF1	Negative	10		HOMER1	Negative	8
TFF3	Negative	10		HOMER3	Negative	11
THAP4	Negative	8		HORMAD1	Negative	6
THNSL2	Negative	8		HOXA1	Negative	9
THSD4	Negative	10		HPCAL1	Negative	11
THTPA	Negative	9		HPRT1	Negative	9
TIMM17B	Negative	8		HPS5	Negative	11
TJP3	Negative	11		HPSE	Negative	10
TLE3	Negative	11		HR	Negative	9
TM9SF1	Negative	10		HRASLS	Negative	12
TMBIM4	Negative	8		HRH1	Negative	6
TMBIM6	Negative	9		HRK	Negative	10
TMC4	Negative	6		HS2ST1	Negative	9
TMCO1	Negative	8		HSD11B1	Negative	8
TMEM106C	Negative	10		HSD17B12	Negative	12
TMEM115	Negative	8		HSD17B2	Negative	11
TMEM121	Negative	9		HSF2	Negative	10
TMEM134	Negative	8		HSP90AA1	Negative	6
TMEM144	Negative	7		HSP90B1	Negative	7
TMEM184A	Negative	6		HSPA14	Negative	10
TMEM187	Negative	7		HSPA4L	Negative	8
TMEM25	Negative	6		HSPBAP1	Negative	6
TMEM251	Negative	7		HSPD1	Negative	10
TMEM254	Negative	7		HSPE1	Negative	6
TMEM30B	Negative	11		HSPH1	Negative	6
TMEM33	Negative	6		HTATIP2	Negative	11
TMEM41B	Negative	6		HTATSF1	Negative	9
TMEM5	Negative	6		HUS1	Negative	9
TMEM62	Negative	8		HYMAI	Negative	6
TMEM80	Negative	6		HYOU1	Negative	10
TMEM97	Negative	6		IARS	Negative	9
TMEM9B	Negative	8		ICAM1	Negative	11
TMPRSS6	Negative	6		ICAM2	Negative	8
TMUB2	Negative	6		ICMT	Negative	8
TMX2	Negative	6		ICOS	Negative	9
TNNT1	Negative	7		ID4	Negative	9
TOB1	Negative	11		IDH1	Negative	8
TOLLIP	Negative	6		IDH2	Negative	11
TOM1L1	Negative	9		IDI1	Negative	9
TOR1A	Negative	6		IDI2-AS1	Negative	8
TOX3	Negative	9		IDO1	Negative	10
TOX4	Negative	6		IFI16	Negative	10
TP53BP1	Negative	6		IFI30	Negative	7
TP53I11	Negative	9		IFI44	Negative	11
TP53TG1	Negative	7		IFI44L	Negative	10
TPBG	Negative	9		IFIH1	Negative	11
TPCN1	Negative	6		IFIT2	Negative	8
TPD52	Negative	7		IFIT3	Negative	7
TPPP3	Negative	7		IFNAR2	Negative	11
TPSG1	Negative	6		IFNG	Negative	9
TRAF3IP1	Negative	6		IFNGR1	Negative	11
TRAF5	Negative	6		IFRD1	Negative	11
TRAK1	Negative	7		IGF2BP2	Negative	9
TRAPPC6A	Negative	7		IGF2BP3	Negative	10
TRIB3	Negative	6		IGF2R	Negative	9
TRIM3	Negative	6		IGFBP3	Negative	7
TRIM37	Negative	8		IGFLR1	Negative	9
TRMT1L	Negative	6		IGHD	Negative	7
TRPM4	Negative	6		IGHM	Negative	9
TRPS1	Negative	10		IGKC	Negative	9
TSC2	Negative	8		IGLC1	Negative	8
TSFM	Negative	6		IGLJ3	Negative	10
TSG101	Negative	7		IGLL3P	Negative	9
TSNAX	Negative	8		IGLL5	Negative	10
TSPAN1	Negative	9		IGLV1-44	Negative	9
TSPAN13	Negative	10		IKZF1	Negative	11
TSPAN15	Negative	9		IL10RA	Negative	10
TSPAN31	Negative	7		IL10RB	Negative	10
TSR2	Negative	6		IL12RB2	Negative	11
TTC30A	Negative	9		IL15	Negative	11
TTC39A	Negative	9		IL15RA	Negative	10
TTC9	Negative	6		IL18	Negative	7
TUBG1	Negative	6		IL18BP	Negative	6
TUBGCP2	Negative	6		IL18R1	Negative	7
TUFM	Negative	7		IL18RAP	Negative	8
TUFT1	Negative	9		IL1B	Negative	6
TULP4	Negative	6		IL1R2	Negative	11
TUSC2	Negative	9		IL1RAP	Negative	7
TWF1	Negative	7		IL21R	Negative	9
UBE2B	Negative	7		IL22RA2	Negative	6
UBE2H	Negative	6		IL23A	Negative	7
UBE2K	Negative	7		IL27RA	Negative	11
UBE3A	Negative	9		IL2RA	Negative	10
UBE3B	Negative	8		IL2RB	Negative	6
UBFD1	Negative	9		IL2RG	Negative	10
UBL5	Negative	6		IL32	Negative	10
UBR7	Negative	7		IL6	Negative	7
UCN	Negative	7		IL6R	Negative	9
UEVLD	Negative	7		IL7	Negative	9
UGCG	Negative	8		IL7R	Negative	11
UGDH	Negative	6		IL8	Negative	6
UHRF1BP1L	Negative	6		ILF2	Negative	10
ULK1	Negative	9		ILF3	Negative	8
ULK2	Negative	6		IMMT	Negative	6
UNKL	Negative	7		IMP4	Negative	7
UQCC	Negative	6		IMPA2	Negative	11
UQCR11	Negative	6		INA	Negative	7
UQCRQ	Negative	7		INCENP	Negative	6
USP21	Negative	9		ING3	Negative	8
USP47	Negative	7		INPP4A	Negative	8
UTP3	Negative	6		INPP5D	Negative	6
VAMP8	Negative	6		INTS8	Negative	7
VAV3	Negative	8		INVS	Negative	6
VDAC1	Negative	6		IPCEF1	Negative	6
VEZF1	Negative	10		IPO13	Negative	9
VIPR1	Negative	6		IPO5	Negative	9
VPS28	Negative	8		IQCB1	Negative	10
VPS37C	Negative	9		IQCG	Negative	10
WASL	Negative	6		IRAK1	Negative	11
WBSCR22	Negative	6		IRF1	Negative	7
WDR18	Negative	6		IRF4	Negative	8
WDR55	Negative	7		IRF8	Negative	8
WDR5B	Negative	6		ISG20	Negative	11
WDR61	Negative	8		IST1	Negative	6
WDR73	Negative	8		ITCH	Negative	9
WDR83	Negative	6		ITGA6	Negative	9
WDR83OS	Negative	6		ITGA9	Negative	7
WDR90	Negative	6		ITGAE	Negative	7
WFS1	Negative	11		ITGB1	Negative	6
WIPF2	Negative	6		ITGB1BP1	Negative	7
WRB	Negative	7		ITGB2	Negative	11
WWP1	Negative	11		ITGB4	Negative	8
XBP1	Negative	11		ITGB7	Negative	10
YIPF1	Negative	6		ITGB8	Negative	10
YIPF6	Negative	7		ITK	Negative	10
YTHDC2	Negative	6		ITM2C	Negative	12
ZBTB41	Negative	6		ITPKB	Negative	10
ZC2HC1C	Negative	6		ITPR3	Negative	9
ZCCHC10	Negative	6		IVNS1ABP	Negative	12
ZCCHC8	Negative	6		JAK2	Negative	6
ZDHHC11	Negative	9		JAK3	Negative	7
ZDHHC24	Negative	7		JARID2	Negative	8
ZFAND6	Negative	8		JHDM1D	Negative	6
ZFP30	Negative	6		JMJD4	Negative	9
ZKSCAN1	Negative	9		JMJD6	Negative	8
ZMIZ1	Negative	6		JOSD1	Negative	10
ZMPSTE24	Negative	6		JRKL	Negative	11
ZMYND10	Negative	10		KALRN	Negative	6
ZMYND11	Negative	8		KANK1	Negative	8
ZMYND8	Negative	8		KARS	Negative	11
ZNF217	Negative	9		KATNA1	Negative	9
ZNF239	Negative	7		KATNB1	Negative	8
ZNF24	Negative	9		KCMF1	Negative	12
ZNF281	Negative	7		KCNA3	Negative	6
ZNF44	Negative	6		KCNAB2	Negative	7
ZNF443	Negative	8		KCNG1	Negative	10
ZNF444	Negative	6		KCNJ2	Negative	9
ZNF446	Negative	10		KCNK1	Negative	9
ZNF467	Negative	9		KCNK5	Negative	10
ZNF500	Negative	8		KCNMB1	Negative	8
ZNF512B	Negative	6		KCNN4	Negative	11
ZNF516	Negative	7		KCTD20	Negative	7
ZNF552	Negative	10		KCTD5	Negative	8
ZNF580	Negative	6		KCTD9	Negative	7
ZNF587	Negative	6		KDELR2	Negative	9
ZNF587B	Negative	6		KDELR3	Negative	8
ZNF609	Negative	6		KDM1A	Negative	6
ZNF629	Negative	10		KDM3A	Negative	6
ZNF688	Negative	7		KHDRBS3	Negative	11
ZNF692	Negative	6		KHSRP	Negative	10
ZNF814	Negative	7		KIAA0020	Negative	7
ZNF91	Negative	9		KIAA0101	Negative	8
ZNHIT3	Negative	6		KIAA0125	Negative	8
A2M	Positive	9		KIAA0226L	Negative	8
AADAC	Positive	7		KIAA0922	Negative	10
AAK1	Positive	6		KIAA1549L	Negative	7
ABCA1	Positive	6		KIAA1609	Negative	6
ABCA6	Positive	6		KIAA1804	Negative	7
ABCA8	Positive	7		KIF11	Negative	10
ABCB1	Positive	8		KIF14	Negative	10
ABCB4	Positive	6		KIF15	Negative	10
ABCC10	Positive	6		KIF18A	Negative	10
ABCC4	Positive	9		KIF18B	Negative	9
ABI3BP	Positive	7		KIF1A	Negative	8
ABLIM1	Positive	7		KIF20A	Negative	11
ABTB2	Positive	7		KIF20B	Negative	8
ACAP1	Positive	8		KIF21B	Negative	8
ACE2	Positive	9		KIF23	Negative	10
ACO1	Positive	6		KIF2A	Negative	8
ACOT9	Positive	10		KIF2C	Negative	11
ACSBG1	Positive	6		KIF3C	Negative	6
ACSL1	Positive	11		KIF4A	Negative	10
ACSL4	Positive	10		KIFC3	Negative	6
ACSL5	Positive	9		KIN	Negative	10
ACTA2	Positive	8		KIT	Negative	7
ACTB	Positive	6		KLF11	Negative	11
ACTC1	Positive	7		KLF12	Negative	6
ACTG2	Positive	9		KLF5	Negative	11
ACTN1	Positive	7		KLHDC3	Negative	10
ACTR3	Positive	10		KLHDC4	Negative	6
ACVR2A	Positive	10		KLHL21	Negative	7
ACVRL1	Positive	7		KLHL36	Negative	6
ADA	Positive	10		KLHL7	Negative	10
ADAM12	Positive	10		KLK10	Negative	10
ADAM17	Positive	8		KLK5	Negative	10
ADAM19	Positive	9		KLK6	Negative	11
ADAM28	Positive	7		KLK7	Negative	9
ADAMDEC1	Positive	9		KLK8	Negative	9
ADAMTS1	Positive	10		KLRB1	Negative	8
ADAMTS2	Positive	10		KLRD1	Negative	10
ADAMTS3	Positive	9		KLRF1	Negative	7
ADAMTS5	Positive	9		KMO	Negative	9
ADAMTS9	Positive	9		KNTC1	Negative	10
ADARB1	Positive	8		KPNA2	Negative	11
ADCY2	Positive	6		KPNA3	Negative	10
ADCY3	Positive	8		KPNA4	Negative	11
ADCY7	Positive	11		KRT14	Negative	6
ADD2	Positive	6		KRT16	Negative	11
ADD3	Positive	11		KRT23	Negative	10
ADH1C	Positive	6		KRT4	Negative	9
ADM	Positive	10		KRT5	Negative	9
ADORA2B	Positive	9		KRT6A	Negative	10
ADPRH	Positive	6		KRT6B	Negative	11
ADRB2	Positive	6		KRT7	Negative	12
ADSL	Positive	6		KRT81	Negative	12
ADTRP	Positive	7		KRT83	Negative	8
AGPAT4	Positive	9		KRT86	Negative	6
AGTPBP1	Positive	8		KXD1	Negative	9
AHNAK2	Positive	6		KYNU	Negative	12
AHR	Positive	7		L1CAM	Negative	10
AIF1	Positive	10		LACC1	Negative	6
AIM1	Positive	6		LAD1	Negative	12
AIM2	Positive	12		LAG3	Negative	10
AKAP12	Positive	7		LAIR1	Negative	9
AKAP13	Positive	8		LAIR2	Negative	6
AKAP7	Positive	9		LALBA	Negative	8
AKR1B1	Positive	10		LAMB3	Negative	6
AKR1B10	Positive	6		LAMC2	Negative	7
AKR1C1	Positive	9		LAMP2	Negative	8
AKR1C3	Positive	7		LAMP3	Negative	12
AKT3	Positive	10		LANCL2	Negative	8
ALDH1A1	Positive	7		LAP3	Negative	9
ALDH1A2	Positive	6		LAPTM4B	Negative	11
ALDH1A3	Positive	11		LAPTM5	Negative	10
ALK	Positive	8		LARP4B	Negative	7
ALOX5	Positive	8		LAT	Negative	7
ALOX5AP	Positive	7		LAX1	Negative	10
ALPL	Positive	9		LBH	Negative	9
ALS2CL	Positive	6		LBP	Negative	9
AMD1	Positive	6		LBR	Negative	12
AMOTL2	Positive	7		LCK	Negative	11
AMPD1	Positive	6		LCN2	Negative	11
AMPD2	Positive	9		LCP1	Negative	12
AMPD3	Positive	6		LCP2	Negative	11
ANGPT1	Positive	10		LCT	Negative	9
ANGPTL2	Positive	8		LDHA	Negative	7
ANGPTL4	Positive	7		LDHB	Negative	11
ANK2	Positive	11		LDHC	Negative	7
ANKH	Positive	10		LGALS2	Negative	9
ANKRD44	Positive	6		LGALS9	Negative	9
ANKRD6	Positive	9		LGALSL	Negative	9
ANKS6	Positive	6		LGMN	Negative	11
ANP32E	Positive	7		LGR5	Negative	8
ANPEP	Positive	6		LHFPL2	Negative	9
ANTXR1	Positive	6		LHX2	Negative	8
ANTXR2	Positive	6		LIF	Negative	7
ANXA1	Positive	12		LILRB1	Negative	10
ANXA2P2	Positive	6		LILRB2	Negative	11
ANXA3	Positive	9		LILRB4	Negative	8
ANXA5	Positive	7		LIMD2	Negative	7
AOAH	Positive	7		LIMK2	Negative	11
AP1S2	Positive	9		LIMS1	Negative	6
APBA2	Positive	10		LINC00115	Negative	7
APBB1IP	Positive	7		LIPG	Negative	9
APLNR	Positive	6		LMF2	Negative	6
APOBEC3C	Positive	11		LMNA	Negative	8
APOBEC3G	Positive	10		LMNB1	Negative	10
APOL1	Positive	6		LMNB2	Negative	10
AQP1	Positive	8		LMO4	Negative	12
AQP4	Positive	6		LOC100127972	Negative	6
AQP5	Positive	7		LOC730101	Negative	6
AQP9	Positive	10		LPAR2	Negative	6
ARAP2	Positive	9		LPAR3	Negative	7
ARAP3	Positive	8		LPCAT1	Negative	7
ARFGAP3	Positive	9		LPIN1	Negative	11
ARHGAP10	Positive	8		LPXN	Negative	10
ARHGAP15	Positive	11		LRIG3	Negative	6
ARHGAP22	Positive	9		LRMP	Negative	6
ARHGAP24	Positive	7		LRP12	Negative	11
ARHGAP25	Positive	11		LRP8	Negative	10
ARHGAP26	Positive	8		LRPPRC	Negative	12
ARHGAP28	Positive	7		LRRC34	Negative	6
ARHGAP30	Positive	6		LRRC37A4P	Negative	8
ARHGAP4	Positive	7		LRRC40	Negative	10
ARHGAP9	Positive	6		LRRC42	Negative	7
ARHGEF2	Positive	6		LRRC59	Negative	9
ARHGEF4	Positive	9		LRRC8B	Negative	11
ARHGEF7	Positive	6		LRRC8C	Negative	6
ARID5A	Positive	7		LRRC8D	Negative	11
ARID5B	Positive	10		LRRK1	Negative	7
ARL14	Positive	7		LSM14A	Negative	7
ARL4A	Positive	7		LSM2	Negative	10
ARL4C	Positive	11		LSM4	Negative	7
ARL5A	Positive	6		LSM5	Negative	7
ARNTL2	Positive	10		LSM6	Negative	10
ARPC1B	Positive	9		LSM7	Negative	9
ARPC2	Positive	8		LSR	Negative	11
ARPC5	Positive	6		LSS	Negative	8
ARRDC3	Positive	6		LST1	Negative	8
ARSB	Positive	7		LTB	Negative	10
ART3	Positive	8		LTBP1	Negative	12
ASS1	Positive	9		LTBR	Negative	7
ATF3	Positive	9		LTF	Negative	6
ATG3	Positive	7		LY6D	Negative	10
ATG5	Positive	7		LY6E	Negative	9
ATG9A	Positive	7		LY75	Negative	10
ATM	Positive	7		LY9	Negative	6
ATP10A	Positive	6		LY96	Negative	10
ATP10D	Positive	8		LYN	Negative	11
ATP11A	Positive	8		LYPD1	Negative	7
ATP11B	Positive	11		LYPLA2	Negative	7
ATP11C	Positive	6		LYRM4	Negative	8
ATP1A1	Positive	6		LYSMD2	Negative	6
ATP1B3	Positive	10		LYZ	Negative	11
ATP8A1	Positive	6		MAD2L1	Negative	10
ATP8B2	Positive	6		MAFF	Negative	8
ATP8B4	Positive	8		MAFG	Negative	11
AVEN	Positive	8		MAGED1	Negative	8
AXL	Positive	6		MAGOH	Negative	6
B2M	Positive	6		MAGOHB	Negative	8
B3GAT1	Positive	6		MAL	Negative	8
B3GNT3	Positive	9		MALL	Negative	12
B4GALT5	Positive	7		MALT1	Negative	10
B4GALT6	Positive	6		MAML2	Negative	6
BACE1	Positive	6		MAMLD1	Negative	8
BACE2	Positive	11		MAN2B1	Negative	9
BACH1	Positive	11		MANF	Negative	6
BACH2	Positive	11		MAP1B	Negative	7
BAG2	Positive	10		MAP2	Negative	10
BANK1	Positive	8		MAP2K1	Negative	6
BATF3	Positive	8		MAP2K3	Negative	7
BBOX1	Positive	10		MAP2K6	Negative	11
BBS9	Positive	6		MAP3K14	Negative	6
BCAT1	Positive	9		MAP3K5	Negative	11
BCL11A	Positive	10		MAP3K6	Negative	8
BCL11B	Positive	11		MAP3K7	Negative	7
BCL2A1	Positive	11		MAP4K1	Negative	9
BCL2L14	Positive	9		MAP4K2	Negative	6
BGN	Positive	6		MAP4K4	Negative	9
BHLHE41	Positive	8		MAPK1	Negative	8
BHMT2	Positive	7		MAPK14	Negative	9
BICC1	Positive	9		MAPK6	Negative	8
BICD1	Positive	8		MAPRE1	Negative	8
BICD2	Positive	7		MAPRE2	Negative	11
BID	Positive	7		MARCH1	Negative	6
BIN1	Positive	10		MARCKS	Negative	12
BIN2	Positive	10		MARCO	Negative	10
BIRC2	Positive	7		MARK1	Negative	9
BIRC3	Positive	11		MATK	Negative	7
BLK	Positive	8		MATN4	Negative	7
BLM	Positive	6		MBD2	Negative	6
BMP1	Positive	8		MBD4	Negative	8
BMP2	Positive	10		MBNL1	Negative	9
BMP5	Positive	6		MBNL2	Negative	6
BMP6	Positive	6		MBNL3	Negative	6
BMX	Positive	7		MBP	Negative	9
BNC1	Positive	6		MCAM	Negative	7
BNC2	Positive	6		MCCC1	Negative	11
BNIP2	Positive	8		MCFD2	Negative	8
BORA	Positive	7		MCL1	Negative	6
BPI	Positive	10		MCM10	Negative	11
BST1	Positive	7		MCM2	Negative	10
BTAF1	Positive	6		MCM3	Negative	10
BTG1	Positive	7		MCM3AP-AS1	Negative	7
BTG3	Positive	10		MCM4	Negative	10
BTK	Positive	12		MCM5	Negative	11
BTN1A1	Positive	6		MCM6	Negative	10
BTN2A1	Positive	11		MCM7	Negative	10
BTN2A2	Positive	8		MCMBP	Negative	8
BTN3A1	Positive	10		MCOLN2	Negative	6
BTN3A2	Positive	6		MCTP2	Negative	9
BTN3A3	Positive	8		MDC1	Negative	8
C10orf10	Positive	10		MDFI	Negative	10
C10orf54	Positive	6		MDFIC	Negative	8
C11orf21	Positive	9		MDH1	Negative	11
C11orf75	Positive	6		MDH2	Negative	8
C11orf95	Positive	6		MDK	Negative	6
C12orf4	Positive	7		MDN1	Negative	10
C19orf66	Positive	6		ME1	Negative	11
C1GALT1	Positive	11		ME2	Negative	11
C1orf106	Positive	8		MEA1	Negative	7
C1orf116	Positive	9		MED14	Negative	7
C1orf162	Positive	6		MED15	Negative	7
C1orf54	Positive	9		MED17	Negative	9
C1QA	Positive	6		MED20	Negative	7
C1QB	Positive	7		MED27	Negative	10
C1QTNF1	Positive	7		MED30	Negative	6
C1R	Positive	10		MELK	Negative	12
C1S	Positive	11		MERTK	Negative	7
C21orf91	Positive	9		MET	Negative	11
C2CD2	Positive	7		METAP1	Negative	7
C2orf44	Positive	7		METTL13	Negative	7
C3	Positive	11		METTL4	Negative	11
C3AR1	Positive	7		METTL5	Negative	7
C4BPA	Positive	7		METTL8	Negative	6
C6orf106	Positive	7		MEX3A	Negative	6
C9orf40	Positive	9		MEX3C	Negative	11
CA3	Positive	7		MEX3D	Negative	7
CA9	Positive	6		MFAP3L	Negative	7
CALB2	Positive	9		MFGE8	Negative	11
CALCB	Positive	6		MFHAS1	Negative	11
CALD1	Positive	10		MFN1	Negative	8
CALML5	Positive	7		MFSD12	Negative	6
CAMKV	Positive	6		MFSD9	Negative	7
CAP1	Positive	7		MGA	Negative	6
CAPN2	Positive	6		MGAT1	Negative	9
CAPN3	Positive	6		MGAT3	Negative	8
CAPN6	Positive	10		MGAT5	Negative	7
CAPRIN2	Positive	6		MIA	Negative	11
CAPZA1	Positive	6		MICAL3	Negative	10
CARD16	Positive	6		MICALL1	Negative	11
CARD9	Positive	7		MID1	Negative	6
CASP1	Positive	10		MIIP	Negative	7
CASP10	Positive	7		MINA	Negative	12
CASP4	Positive	9		MIS18A	Negative	9
CAV1	Positive	9		MKI67	Negative	10
CAV2	Positive	10		MKL1	Negative	7
CBFB	Positive	6		MKRN3	Negative	6
CBL	Positive	6		MLF1	Negative	6
CCDC109B	Positive	8		MLF1IP	Negative	6
CCDC50	Positive	6		MLKL	Negative	6
CCDC69	Positive	9		MLLT11	Negative	8
CCDC82	Positive	8		MLXIP	Negative	9
CCDC88A	Positive	10		MMGT1	Negative	6
CCDC93	Positive	7		MMP1	Negative	11
CCK	Positive	6		MMP12	Negative	11
CCKBR	Positive	6		MMP20	Negative	6
CCL13	Positive	9		MMP7	Negative	11
CCL18	Positive	9		MMP9	Negative	11
CCL19	Positive	10		MNDA	Negative	6
CCL2	Positive	8		MNX1	Negative	8
CCL20	Positive	8		MOB1A	Negative	9
CCL21	Positive	8		MOB3B	Negative	10
CCL22	Positive	6		MOCOS	Negative	6
CCL4	Positive	6		MORC2	Negative	11
CCL5	Positive	10		MORC4	Negative	7
CCL7	Positive	9		MOXD1	Negative	9
CCL8	Positive	7		MPC1	Negative	6
CCNB1IP1	Positive	6		MPHOSPH10	Negative	10
CCND2	Positive	10		MPHOSPH6	Negative	12
CCND3	Positive	7		MPP6	Negative	10
CCNE1	Positive	8		MPST	Negative	8
CCNL1	Positive	7		MPZL1	Negative	8
CCNYL1	Positive	6		MPZL2	Negative	12
CCR1	Positive	11		MRAS	Negative	11
CCR2	Positive	11		MRC1	Negative	10
CCR5	Positive	11		MRE11A	Negative	10
CCR7	Positive	9		MRGBP	Negative	6
CCRL2	Positive	7		MRPL11	Negative	9
CCSER2	Positive	6		MRPL12	Negative	9
CD14	Positive	9		MRPL15	Negative	11
CD160	Positive	6		MRPL16	Negative	7
CD163	Positive	10		MRPL18	Negative	7
CD180	Positive	11		MRPL19	Negative	8
CD19	Positive	11		MRPL2	Negative	9
CD1B	Positive	7		MRPL3	Negative	11
CD1C	Positive	10		MRPL39	Negative	9
CD1D	Positive	9		MRPL4	Negative	10
CD1E	Positive	7		MRPL44	Negative	7
CD2	Positive	10		MRPL48	Negative	8
CD200	Positive	11		MRPL50	Negative	6
CD207	Positive	7		MRPL9	Negative	11
CD209	Positive	7		MRPS12	Negative	8
CD244	Positive	7		MRPS15	Negative	11
CD247	Positive	10		MRPS17	Negative	12
CD248	Positive	7		MRPS18A	Negative	9
CD27	Positive	9		MRPS22	Negative	8
CD28	Positive	7		MRPS5	Negative	6
CD300A	Positive	9		MRPS6	Negative	6
CD37	Positive	8		MRPS9	Negative	6
CD38	Positive	10		MRS2	Negative	6
CD3D	Positive	10		MRTO4	Negative	8
CD3E	Positive	10		MS4A1	Negative	9
CD3G	Positive	10		MS4A4A	Negative	10
CD4	Positive	8		MSH2	Negative	11
CD40	Positive	9		MSH6	Negative	9
CD40LG	Positive	7		MSL3	Negative	10
CD48	Positive	11		MSLN	Negative	10
CD52	Positive	9		MSN	Negative	11
CD53	Positive	11		MT1F	Negative	9
CD58	Positive	10		MT1G	Negative	10
CD6	Positive	10		MT1H	Negative	10
CD68	Positive	6		MT1X	Negative	12
CD69	Positive	11		MT2A	Negative	10
CD7	Positive	8		MTAP	Negative	6
CD72	Positive	8		MTCH1	Negative	10
CD74	Positive	7		MTCH2	Negative	11
CD79A	Positive	10		MTDH	Negative	8
CD79B	Positive	10		MTERFD1	Negative	6
CD80	Positive	7		MTF2	Negative	10
CD82	Positive	8		MTFR1	Negative	12
CD83	Positive	10		MTHFD1	Negative	6
CD84	Positive	9		MTHFD1L	Negative	6
CD86	Positive	9		MTHFD2	Negative	11
CD8A	Positive	10		MTHFSD	Negative	7
CD8B	Positive	10		MTIF2	Negative	9
CD93	Positive	7		MTMR12	Negative	6
CD96	Positive	11		MTMR2	Negative	12
CD97	Positive	6		MTO1	Negative	10
CD99	Positive	6		MTPAP	Negative	10
CDC14B	Positive	7		MTSS1L	Negative	6
CDC25B	Positive	7		MUC15	Negative	6
CDC42EP1	Positive	7		MUC16	Negative	9
CDC42EP3	Positive	8		MUC5B	Negative	6
CDC42SE2	Positive	6		MUTYH	Negative	10
CDC5L	Positive	6		MVD	Negative	9
CDH11	Positive	6		MX1	Negative	8
CDH19	Positive	7		MX2	Negative	11
CDH3	Positive	9		MYBL1	Negative	10
CDH4	Positive	6		MYBL2	Negative	10
CDIP1	Positive	6		MYC	Negative	8
CDK6	Positive	8		MYCN	Negative	7
CDK8	Positive	8		MYD88	Negative	11
CDKN1C	Positive	6		MYH9	Negative	9
CDKN2A	Positive	10		MYL12A	Negative	9
CDKN2B	Positive	6		MYO10	Negative	12
CDKN2C	Positive	7		MYO1E	Negative	10
CDO1	Positive	6		MYO1F	Negative	6
CEBPB	Positive	9		MYO9B	Negative	8
CECR1	Positive	7		MYRF	Negative	7
CELF2	Positive	10		MZB1	Negative	7
CEP57	Positive	8		NAA10	Negative	9
CERK	Positive	9		NAA15	Negative	8
CFDP1	Positive	6		NAA50	Negative	8
CFH	Positive	10		NAB1	Negative	9
CFI	Positive	10		NABP1	Negative	7
CFLAR	Positive	10		NAE1	Negative	8
CFP	Positive	6		NAGK	Negative	9
CFTR	Positive	6		NAMPT	Negative	10
CH25H	Positive	8		NANOS1	Negative	7
CHD1L	Positive	7		NARF	Negative	12
CHEK1	Positive	6		NASP	Negative	11
CHI3L1	Positive	9		NAT10	Negative	7
CHI3L2	Positive	11		NCALD	Negative	8
CHIC2	Positive	6		NCAN	Negative	7
CHKB	Positive	6		NCAPD2	Negative	10
CHL1	Positive	12		NCAPD3	Negative	9
CHN1	Positive	9		NCAPG	Negative	9
CHODL	Positive	7		NCAPG2	Negative	11
CHRDL1	Positive	10		NCAPH	Negative	10
CHRM3	Positive	6		NCBP1	Negative	8
CHST11	Positive	11		NCF2	Negative	10
CHST2	Positive	11		NCF4	Negative	7
CHST3	Positive	8		NCK1	Negative	11
CIB2	Positive	7		NCK2	Negative	12
CIITA	Positive	9		NCKAP1	Negative	6
CLCA2	Positive	7		NCKAP1L	Negative	11
CLCA4	Positive	7		NCL	Negative	12
CLCN4	Positive	7		NCLN	Negative	7
CLCN5	Positive	6		NCOA7	Negative	6
CLDN1	Positive	7		NCS1	Negative	7
CLDN10	Positive	6		NDC1	Negative	6
CLDN8	Positive	9		NDC80	Negative	10
CLEC10A	Positive	11		NDEL1	Negative	10
CLEC1A	Positive	7		NDRG1	Negative	11
CLEC2B	Positive	10		NDRG2	Negative	7
CLEC4A	Positive	11		NDUFA4L2	Negative	6
CLEC4E	Positive	8		NDUFA6	Negative	7
CLEC7A	Positive	11		NDUFA9	Negative	10
CLIC2	Positive	11		NDUFAF4	Negative	10
CLIC3	Positive	6		NDUFB3	Negative	7
CLIC4	Positive	11		NDUFS1	Negative	6
CLIC5	Positive	6		NDUFS5	Negative	6
CLIP2	Positive	8		NECAP2	Negative	9
CLIP4	Positive	10		NEIL3	Negative	10
CLP1	Positive	6		NEK2	Negative	10
CMKLR1	Positive	7		NEK6	Negative	6
CMPK1	Positive	6		NES	Negative	8
CMTM7	Positive	6		NETO2	Negative	10
CNGA1	Positive	9		NFATC3	Negative	10
CNKSR2	Positive	6		NFE2L3	Negative	11
CNN1	Positive	8		NFIB	Negative	12
CNN2	Positive	9		NFIL3	Negative	11
CNN3	Positive	6		NFIX	Negative	6
CNOT1	Positive	7		NFKB2	Negative	6
CNTN1	Positive	7		NFKBIB	Negative	7
COBLL1	Positive	6		NFKBIE	Negative	11
COL11A2	Positive	7		NFXL1	Negative	7
COL13A1	Positive	6		NFYA	Negative	11
COL14A1	Positive	8		NFYC	Negative	6
COL15A1	Positive	9		NHP2L1	Negative	6
COL18A1	Positive	6		NHSL1	Negative	6
COL1A2	Positive	6		NINJ2	Negative	6
COL4A1	Positive	6		NIP7	Negative	12
COL4A2	Positive	8		NIPA2	Negative	10
COL4A3	Positive	11		NIPAL2	Negative	6
COL4A4	Positive	7		NKG7	Negative	10
COL5A1	Positive	6		NKRF	Negative	11
COL5A2	Positive	7		NKX2-5	Negative	9
COL6A1	Positive	7		NMB	Negative	9
COL6A2	Positive	7		NME1	Negative	6
COL6A3	Positive	6		NMI	Negative	11
COL9A3	Positive	7		NMT2	Negative	10
COPZ2	Positive	7		NMU	Negative	11
CORO1A	Positive	11		NOC2L	Negative	7
CORO1C	Positive	8		NOC3L	Negative	7
CORO2B	Positive	6		NOD1	Negative	8
COTL1	Positive	11		NOD2	Negative	6
CP	Positive	9		NOL10	Negative	7
CPA4	Positive	6		NOL4	Negative	8
CPED1	Positive	6		NOL7	Negative	7
CPNE8	Positive	6		NOLC1	Negative	6
CPVL	Positive	10		NONO	Negative	8
CR1	Positive	6		NOP10	Negative	7
CR2	Positive	10		NOP16	Negative	9
CRABP1	Positive	6		NOP2	Negative	9
CREB3L2	Positive	8		NOTCH1	Negative	11
CRISPLD2	Positive	9		NPAT	Negative	9
CRLF1	Positive	6		NPC1	Negative	10
CRLF3	Positive	7		NPC2	Negative	10
CRTAM	Positive	9		NPL	Negative	9
CRYAB	Positive	10		NPM3	Negative	9
CRYBG3	Positive	10		NPR3	Negative	6
CSDA	Positive	6		NR1H3	Negative	6
CSF1	Positive	6		NRAS	Negative	9
CSF1R	Positive	7		NRBF2	Negative	10
CSF2RA	Positive	8		NRBP1	Negative	6
CSF2RB	Positive	11		NRD1	Negative	7
CSGALNACT1	Positive	11		NRG2	Negative	8
CSN1S1	Positive	6		NRN1	Negative	7
CSN3	Positive	6		NRP2	Negative	7
CSNK2A2	Positive	7		NRTN	Negative	10
CSRP2	Positive	10		NSDHL	Negative	10
CST7	Positive	10		NSMAF	Negative	10
CSTA	Positive	7		NT5C2	Negative	11
CSTB	Positive	6		NT5DC2	Negative	12
CTGF	Positive	7		NT5DC3	Negative	6
CTIF	Positive	6		NT5E	Negative	8
CTLA4	Positive	8		NTAN1	Negative	7
CTSB	Positive	6		NUDCD1	Negative	6
CTSC	Positive	11		NUDT1	Negative	11
CTSK	Positive	9		NUDT15	Negative	8
CTSS	Positive	9		NUDT21	Negative	7
CTSW	Positive	8		NUP153	Negative	11
CTSZ	Positive	6		NUP155	Negative	10
CTTNBP2NL	Positive	6		NUP160	Negative	10
CUBN	Positive	6		NUP205	Negative	11
CUTC	Positive	6		NUP50	Negative	8
CWH43	Positive	6		NUP54	Negative	9
CX3CL1	Positive	9		NUP62	Negative	10
CXCL1	Positive	11		NUP85	Negative	7
CXCL10	Positive	6		NUP88	Negative	10
CXCL11	Positive	7		NUP93	Negative	11
CXCL12	Positive	7		NUPL2	Negative	8
CXCL13	Positive	9		NUS1P3	Negative	6
CXCL2	Positive	10		NUSAP1	Negative	10
CXCL3	Positive	9		NXN	Negative	12
CXCL6	Positive	6		NXPH4	Negative	7
CXCL9	Positive	9		NXT1	Negative	10
CXCR3	Positive	6		NXT2	Negative	10
CXCR4	Positive	8		OAS2	Negative	8
CXCR5	Positive	8		OASL	Negative	7
CXCR6	Positive	9		OCA2	Negative	9
CXorf21	Positive	6		ODAM	Negative	8
CYB5R3	Positive	8		ODC1	Negative	11
CYBA	Positive	7		OGFOD1	Negative	7
CYBB	Positive	9		OGFRL1	Negative	9
CYLD	Positive	8		OIP5	Negative	10
CYP11A1	Positive	7		OLAH	Negative	8
CYP1B1	Positive	8		OLFM4	Negative	6
CYP26B1	Positive	10		OPN3	Negative	12
CYP27A1	Positive	6		OPRK1	Negative	6
CYP39A1	Positive	8		OPTN	Negative	11
CYP7B1	Positive	9		OR7E12P	Negative	7
CYR61	Positive	9		OR7E14P	Negative	6
CYSLTR1	Positive	6		OR7E156P	Negative	8
CYTH1	Positive	6		ORC1	Negative	9
CYTH4	Positive	8		ORC3	Negative	7
CYTIP	Positive	10		ORC6	Negative	10
DAAM2	Positive	8		ORM1	Negative	7
DAB2	Positive	9		ORMDL1	Negative	6
DACT1	Positive	9		OSBPL11	Negative	8
DAPK1	Positive	11		OSBPL3	Negative	11
DAPP1	Positive	6		OSBPL9	Negative	6
DCBLD2	Positive	6		OSGIN2	Negative	6
DCHS1	Positive	6		OSTF1	Negative	6
DCLRE1B	Positive	8		OXCT1	Negative	11
DCN	Positive	6		P2RX5	Negative	11
DCPS	Positive	7		P2RX7	Negative	7
DDC	Positive	6		P2RY10	Negative	8
DDIT4	Positive	9		P2RY14	Negative	6
DDR2	Positive	9		P2RY6	Negative	11
DEF8	Positive	8		P4HB	Negative	10
DEFB1	Positive	7		PABPC1	Negative	10
DEK	Positive	7		PABPC3	Negative	11
DENND1C	Positive	10		PABPC4	Negative	11
DENND2A	Positive	6		PACSIN2	Negative	10
DENND3	Positive	7		PADI2	Negative	12
DESI2	Positive	7		PADI3	Negative	7
DFNA5	Positive	9		PAG1	Negative	6
DGKA	Positive	9		PAICS	Negative	7
DHRS3	Positive	7		PAK1IP1	Negative	10
DHRS9	Positive	6		PAK3	Negative	7
DIAPH1	Positive	6		PAM	Negative	6
DIAPH2	Positive	10		PANX1	Negative	9
DIO2	Positive	8		PAPD7	Negative	9
DIRAS2	Positive	6		PAPOLG	Negative	7
DKK1	Positive	8		PAPSS1	Negative	11
DKK3	Positive	6		PAPSS2	Negative	10
DLC1	Positive	6		PAQR3	Negative	11
DLK1	Positive	6		PAQR8	Negative	6
DLX5	Positive	8		PARD3	Negative	9
DMD	Positive	10		PARL	Negative	7
DNAH17	Positive	6		PARP1	Negative	7
DNAJB4	Positive	9		PARP12	Negative	9
DNAJB5	Positive	6		PART1	Negative	9
DNAJC2	Positive	6		PARVB	Negative	7
DNAJC8	Positive	7		PAX5	Negative	9
DNASE1L3	Positive	8		PAX6	Negative	11
DNM1	Positive	8		PBK	Negative	10
DNM3	Positive	9		PCBP4	Negative	7
DOCK10	Positive	6		PCDH8	Negative	9
DOCK11	Positive	7		PCDHB2	Negative	6
DOCK2	Positive	10		PCNA	Negative	10
DOCK4	Positive	9		PCNT	Negative	8
DOCK8	Positive	6		PCOLCE2	Negative	8
DOK2	Positive	10		PCSK1N	Negative	8
DOK3	Positive	7		PCSK7	Negative	8
DOK5	Positive	11		PCYT1A	Negative	6
DPEP2	Positive	7		PDAP1	Negative	8
DPP4	Positive	10		PDCD10	Negative	7
DPT	Positive	11		PDCD11	Negative	6
DPY19L1	Positive	8		PDCD1LG2	Negative	6
DPYD	Positive	10		PDCD2	Negative	6
DPYSL2	Positive	10		PDCD5	Negative	10
DPYSL3	Positive	11		PDE1C	Negative	6
DR1	Positive	6		PDE4B	Negative	11
DRAM1	Positive	8		PDE7A	Negative	7
DSC2	Positive	10		PDE9A	Negative	10
DSC3	Positive	8		PDHA1	Negative	11
DSE	Positive	12		PDIA4	Negative	9
DSG1	Positive	8		PDIA5	Negative	6
DSG3	Positive	9		PDIA6	Negative	12
DTX4	Positive	9		PDK1	Negative	10
DUSP11	Positive	6		PDLIM3	Negative	6
DUSP2	Positive	9		PDP1	Negative	6
DUSP22	Positive	10		PDSS1	Negative	11
DUSP7	Positive	11		PDXK	Negative	11
DYNC1I1	Positive	8		PDZD2	Negative	6
DYRK2	Positive	6		PDZK1IP1	Negative	9
DYSF	Positive	9		PELI1	Negative	11
DZIP1	Positive	11		PEPD	Negative	7
E2F3	Positive	10		PERP	Negative	10
EAF2	Positive	7		PES1	Negative	10
ECHDC1	Positive	8		PEX13	Negative	8
ECM2	Positive	6		PEX3	Negative	6
EDN1	Positive	7		PFDN2	Negative	11
EDN2	Positive	6		PFDN4	Negative	7
EDNRB	Positive	6		PFKL	Negative	9
EED	Positive	7		PFKP	Negative	12
EFEMP1	Positive	7		PFN1	Negative	10
EFEMP2	Positive	9		PFN2	Negative	9
EFHD2	Positive	6		PGAM1	Negative	8
EFNA5	Positive	7		PGBD5	Negative	11
EFNB2	Positive	7		PGD	Negative	7
EGFL6	Positive	10		PGK1	Negative	11
EGFR	Positive	10		PGM1	Negative	12
EGR1	Positive	6		PGM3	Negative	7
EGR2	Positive	9		PGRMC1	Negative	10
EHBP1	Positive	9		PHACTR2	Negative	12
EHD1	Positive	7		PHB	Negative	8
EHD3	Positive	6		PHB2	Negative	7
EIF5A2	Positive	6		PHC2	Negative	7
ELAC1	Positive	7		PHF10	Negative	8
ELF4	Positive	8		PHF19	Negative	6
ELF5	Positive	10		PHF6	Negative	6
ELK3	Positive	11		PHGDH	Negative	11
ELK4	Positive	7		PHKG1	Negative	6
ELMO1	Positive	10		PHLDA2	Negative	7
ELN	Positive	9		PI3	Negative	10
ELOVL4	Positive	8		PICALM	Negative	11
EMILIN2	Positive	6		PIEZO1	Negative	8
EML4	Positive	8		PIF1	Negative	6
EMP1	Positive	9		PIGA	Negative	9
EMP3	Positive	11		PIGW	Negative	6
EMX2	Positive	6		PIK3AP1	Negative	6
EN1	Positive	9		PIK3C2G	Negative	6
ENG	Positive	7		PIK3CA	Negative	8
ENO1	Positive	9		PIK3CD	Negative	9
ENPP2	Positive	11		PILRA	Negative	8
ENTPD1	Positive	9		PIM1	Negative	9
EOGT	Positive	9		PIM2	Negative	11
EPAS1	Positive	7		PIP5K1B	Negative	8
EPB41L2	Positive	11		PIR	Negative	10
EPHA2	Positive	8		PITPNB	Negative	11
EPHA4	Positive	7		PITPNC1	Negative	9
EPHB1	Positive	8		PITRM1	Negative	10
EPHB2	Positive	8		PIWIL4	Negative	6
EPHB6	Positive	8		PKMYT1	Negative	10
ERG	Positive	8		PKP1	Negative	10
ERP44	Positive	6		PLA2G2A	Negative	6
ERV32	Positive	7		PLA2G2D	Negative	8
ETS1	Positive	6		PLA2G4A	Negative	11
ETS2	Positive	9		PLA2G7	Negative	11
ETV6	Positive	6		PLAC8	Negative	11
ETV7	Positive	6		PLAG1	Negative	7
EVI2A	Positive	11		PLAGL1	Negative	10
EVI2B	Positive	11		PLAGL2	Negative	7
EXO5	Positive	6		PLAUR	Negative	10
EXT1	Positive	7		PLBD1	Negative	8
EXT2	Positive	8		PLCE1	Negative	6
EXTL2	Positive	7		PLCG2	Negative	11
EYA2	Positive	7		PLCH1	Negative	11
F13A1	Positive	7		PLCL2	Negative	7
F3	Positive	6		PLD1	Negative	9
F5	Positive	6		PLEK	Negative	11
FABP5	Positive	11		PLEKHA1	Negative	6
FABP7	Positive	10		PLEKHA2	Negative	6
FAM105A	Positive	6		PLEKHA8P1	Negative	10
FAM107A	Positive	9		PLEKHB1	Negative	9
FAM118B	Positive	6		PLEKHF1	Negative	10
FAM126A	Positive	7		PLEKHG1	Negative	6
FAM135A	Positive	7		PLEKHG6	Negative	6
FAM13A	Positive	7		PLEKHM2	Negative	6
FAM171A1	Positive	9		PLEKHO1	Negative	10
FAM26F	Positive	6		PLIN2	Negative	6
FAM3C	Positive	7		PLK1	Negative	10
FAM43A	Positive	6		PLK4	Negative	10
FAM46A	Positive	7		PLOD1	Negative	10
FAM49A	Positive	10		PLOD2	Negative	8
FAM57A	Positive	8		PLOD3	Negative	10
FAM60A	Positive	6		PLP2	Negative	7
FAM65B	Positive	8		PLRG1	Negative	6
FAM69A	Positive	6		PLS3	Negative	10
FAM98A	Positive	8		PLSCR1	Negative	11
FANCE	Positive	8		PLXNA1	Negative	10
FAS	Positive	11		PLXNB3	Negative	7
FASLG	Positive	6		PML	Negative	8
FAT1	Positive	8		PNO1	Negative	8
FAT2	Positive	9		PNOC	Negative	8
[truncated: 3,881 more rows]
