# Supplementary material for: HOXA1 Is an Antagonist of ERα in Breast Cancer
Source: Front Oncol. 2021 Aug 18;11:609521. doi: 10.3389/fonc.2021.609521 (PMC8417444; doi:10.3389/fonc.2021.609521)
Supplement: Supplementary file 5 [file Table_4.xlsx]

## Sheet: Sheet1
Supplemental Table 4. Gene Enrichment Analysis of gene lists extracted from Supplemental Table 3
HOXA1+/ESR1-: genes correlated positively with HOXA1 and negatively with ESR1
HOXA1-/ESR1+-: genes correlated negatively with HOXA1 and positevely with ESR1
Gene Enrichment Analysis was perfomed using the interface http://geneontology.org
The enrichment was statistically estimated using Fisher's exact test and multiple test correction was performed using tge FDR method
Sheet2	HOXA+/ESR1-	GO molecular function
Sheet3	HOXA-/ESR1+	GO molecular function
Sheet4	HOXA+/ESR1-	GO cellular component
Sheet5	HOXA-/ESR1+	GO cellular component
Sheet6	HOXA+/ESR1-	GO biological process
Sheet7	HOXA-/ESR1+	GO biological process

## Sheet: Sheet2
Analysis Type:	PANTHER Overrepresentation Test (Released 20210224)
Annotation Version and Release Date:	GO Ontology database DOI: 10.5281/zenodo.4495804 Released 2021-02-01
Analyzed List:	upload_1 (Homo sapiens)
Reference List:	Homo sapiens (all genes in database)
Test Type:	FISHER
Correction:	FDR
GO molecular function complete	Homo sapiens - REFLIST (20595)	upload_1 (1409)	upload_1 (expected)	upload_1 (over/under)	upload_1 (fold Enrichment)	upload_1 (raw P-value)	upload_1 (FDR)
Toll-like receptor 4 binding (GO:0035662)	4	4	.27	+	14.62	9.51E-04	4.93E-02
TAP binding (GO:0046977)	8	6	.55	+	10.96	1.31E-04	9.33E-03
T cell receptor binding (GO:0042608)	11	8	.75	+	10.63	1.11E-05	9.78E-04
Toll-like receptor binding (GO:0035325)	12	8	.82	+	9.74	1.74E-05	1.46E-03
MHC class Ib protein binding (GO:0023029)	8	5	.55	+	9.14	8.91E-04	4.72E-02
CXCR chemokine receptor binding (GO:0045236)	18	10	1.23	+	8.12	5.08E-06	4.84E-04
RAGE receptor binding (GO:0050786)	11	6	.75	+	7.97	4.57E-04	2.79E-02
pattern recognition receptor activity (GO:0038187)	23	12	1.57	+	7.63	9.51E-07	1.26E-04
MHC protein complex binding (GO:0023023)	26	11	1.78	+	6.18	1.30E-05	1.12E-03
chemokine activity (GO:0008009)	48	20	3.28	+	6.09	4.98E-09	1.19E-06
MHC class II protein complex binding (GO:0023026)	17	7	1.16	+	6.02	5.72E-04	3.21E-02
MHC class I protein binding (GO:0042288)	20	8	1.37	+	5.85	2.71E-04	1.82E-02
nucleotide receptor activity (GO:0016502)	21	8	1.44	+	5.57	3.54E-04	2.22E-02
purinergic nucleotide receptor activity (GO:0001614)	21	8	1.44	+	5.57	3.54E-04	2.19E-02
non-membrane spanning protein tyrosine kinase activity (GO:0004715)	46	16	3.15	+	5.08	1.21E-06	1.56E-04
MHC protein binding (GO:0042287)	41	14	2.81	+	4.99	6.63E-06	6.08E-04
chemokine receptor binding (GO:0042379)	68	23	4.65	+	4.94	9.17E-09	2.08E-06
CCR chemokine receptor binding (GO:0048020)	45	15	3.08	+	4.87	3.98E-06	4.05E-04
peptide antigen binding (GO:0042605)	33	10	2.26	+	4.43	3.07E-04	2.04E-02
immune receptor activity (GO:0140375)	137	39	9.37	+	4.16	6.15E-12	3.67E-09
lipopolysaccharide binding (GO:0001530)	32	9	2.19	+	4.11	9.55E-04	4.90E-02
cytokine receptor activity (GO:0004896)	97	27	6.64	+	4.07	1.59E-08	3.15E-06
coreceptor activity (GO:0015026)	48	13	3.28	+	3.96	1.05E-04	7.59E-03
virus receptor activity (GO:0001618)	76	20	5.20	+	3.85	2.34E-06	2.72E-04
exogenous protein binding (GO:0140272)	77	20	5.27	+	3.80	2.77E-06	3.01E-04
SH2 domain binding (GO:0042169)	39	10	2.67	+	3.75	9.28E-04	4.86E-02
phosphotyrosine residue binding (GO:0001784)	44	11	3.01	+	3.65	6.26E-04	3.43E-02
cytokine binding (GO:0019955)	137	30	9.37	+	3.20	2.52E-07	4.01E-05
protein tyrosine kinase activity (GO:0004713)	142	29	9.71	+	2.99	1.36E-06	1.71E-04
structural constituent of cytoskeleton (GO:0005200)	105	21	7.18	+	2.92	4.90E-05	3.83E-03
cytokine receptor binding (GO:0005126)	270	53	18.47	+	2.87	2.40E-10	7.16E-08
amyloid-beta binding (GO:0001540)	83	16	5.68	+	2.82	5.32E-04	3.13E-02
protein tyrosine kinase binding (GO:1990782)	101	19	6.91	+	2.75	2.20E-04	1.50E-02
heparin binding (GO:0008201)	169	31	11.56	+	2.68	5.94E-06	5.56E-04
integrin binding (GO:0005178)	148	27	10.13	+	2.67	2.78E-05	2.28E-03
G protein-coupled receptor binding (GO:0001664)	294	53	20.11	+	2.63	3.40E-09	9.00E-07
cytokine activity (GO:0005125)	233	42	15.94	+	2.63	1.50E-07	2.65E-05
phospholipase activity (GO:0004620)	107	19	7.32	+	2.60	6.50E-04	3.52E-02
SH3 domain binding (GO:0017124)	130	22	8.89	+	2.47	3.18E-04	2.05E-02
actin filament binding (GO:0051015)	213	35	14.57	+	2.40	1.03E-05	9.32E-04
actin binding (GO:0003779)	452	74	30.92	+	2.39	1.76E-10	5.61E-08
glycosaminoglycan binding (GO:0005539)	234	37	16.01	+	2.31	1.39E-05	1.18E-03
carbohydrate binding (GO:0030246)	275	40	18.81	+	2.13	3.64E-05	2.94E-03
protein kinase binding (GO:0019901)	676	97	46.25	+	2.10	1.72E-10	5.87E-08
protein kinase activity (GO:0004672)	580	81	39.68	+	2.04	1.68E-08	3.21E-06
kinase binding (GO:0019900)	757	105	51.79	+	2.03	1.55E-10	5.69E-08
peptidase regulator activity (GO:0061134)	233	32	15.94	+	2.01	5.46E-04	3.18E-02
phosphotransferase activity, alcohol group as acceptor (GO:0016773)	686	92	46.93	+	1.96	1.01E-08	2.09E-06
cytoskeletal protein binding (GO:0008092)	991	131	67.80	+	1.93	1.83E-11	8.74E-09
signaling receptor binding (GO:0005102)	1697	223	116.10	+	1.92	3.82E-19	3.64E-16
cell adhesion molecule binding (GO:0050839)	538	70	36.81	+	1.90	1.94E-06	2.32E-04
lipid binding (GO:0008289)	780	97	53.36	+	1.82	1.43E-07	2.63E-05
kinase activity (GO:0016301)	762	94	52.13	+	1.80	3.31E-07	4.93E-05
protein-containing complex binding (GO:0044877)	1277	155	87.37	+	1.77	6.48E-11	2.57E-08
signaling receptor activator activity (GO:0030546)	498	59	34.07	+	1.73	1.46E-04	1.02E-02
receptor ligand activity (GO:0048018)	492	58	33.66	+	1.72	1.89E-04	1.31E-02
identical protein binding (GO:0042802)	2079	241	142.23	+	1.69	1.08E-14	8.61E-12
transferase activity, transferring phosphorus-containing groups (GO:0016772)	920	104	62.94	+	1.65	2.97E-06	3.08E-04
protein domain specific binding (GO:0019904)	700	79	47.89	+	1.65	5.13E-05	3.95E-03
receptor regulator activity (GO:0030545)	545	61	37.29	+	1.64	5.14E-04	3.06E-02
enzyme binding (GO:0019899)	1976	219	135.19	+	1.62	1.45E-11	7.70E-09
enzyme regulator activity (GO:0030234)	1257	137	86.00	+	1.59	4.21E-07	6.08E-05
calcium ion binding (GO:0005509)	731	78	50.01	+	1.56	3.13E-04	2.05E-02
carbohydrate derivative binding (GO:0097367)	2273	242	155.51	+	1.56	3.74E-11	1.62E-08
molecular transducer activity (GO:0060089)	1516	160	103.72	+	1.54	2.43E-07	4.14E-05
signaling receptor activity (GO:0038023)	1516	160	103.72	+	1.54	2.43E-07	4.00E-05
small molecule binding (GO:0036094)	2492	250	170.49	+	1.47	3.58E-09	9.00E-07
anion binding (GO:0043168)	2410	241	164.88	+	1.46	9.85E-09	2.14E-06
purine ribonucleoside triphosphate binding (GO:0035639)	1840	182	125.88	+	1.45	1.74E-06	2.13E-04
protein dimerization activity (GO:0046983)	1033	102	70.67	+	1.44	4.74E-04	2.86E-02
purine ribonucleotide binding (GO:0032555)	1911	187	130.74	+	1.43	2.55E-06	2.90E-04
ATP binding (GO:0005524)	1495	146	102.28	+	1.43	4.13E-05	3.29E-03
purine nucleotide binding (GO:0017076)	1926	188	131.77	+	1.43	2.76E-06	3.06E-04
ribonucleotide binding (GO:0032553)	1928	188	131.90	+	1.43	2.80E-06	2.97E-04
nucleotide binding (GO:0000166)	2162	210	147.91	+	1.42	7.72E-07	1.08E-04
nucleoside phosphate binding (GO:1901265)	2163	210	147.98	+	1.42	7.79E-07	1.06E-04
molecular function regulator (GO:0098772)	2362	229	161.60	+	1.42	2.70E-07	4.15E-05
adenyl ribonucleotide binding (GO:0032559)	1559	150	106.66	+	1.41	7.09E-05	5.28E-03
adenyl nucleotide binding (GO:0030554)	1572	151	107.55	+	1.40	6.18E-05	4.68E-03
transmembrane signaling receptor activity (GO:0004888)	1325	125	90.65	+	1.38	5.70E-04	3.24E-02
catalytic activity, acting on a protein (GO:0140096)	2310	217	158.04	+	1.37	4.47E-06	4.35E-04
hydrolase activity (GO:0016787)	2588	229	177.06	+	1.29	1.04E-04	7.66E-03
catalytic activity (GO:0003824)	5778	505	395.30	+	1.28	8.32E-10	2.33E-07
protein binding (GO:0005515)	14300	1207	978.33	+	1.23	5.47E-43	2.61E-39
ion binding (GO:0043167)	6064	498	414.87	+	1.20	4.02E-06	4.00E-04
binding (GO:0005488)	16484	1309	1127.75	+	1.16	1.94E-39	4.63E-36
molecular_function (GO:0003674)	18235	1380	1247.54	+	1.11	1.19E-38	1.42E-35
nucleic acid binding (GO:0003676)	3975	218	271.95	-	.80	3.44E-04	2.19E-02
G protein-coupled receptor activity (GO:0004930)	885	35	60.55	-	.58	5.61E-04	3.22E-02
Unclassified (UNCLASSIFIED)	2360	29	161.46	-	.18	1.19E-38	1.89E-35
odorant binding (GO:0005549)	122	0	8.35	-	< 0.01	5.79E-04	3.21E-02
translation regulator activity, nucleic acid binding (GO:0090079)	116	0	7.94	-	< 0.01	8.65E-04	4.63E-02
olfactory receptor activity (GO:0004984)	441	0	30.17	-	< 0.01	3.40E-13	2.32E-10

## Sheet: Sheet3
Analysis Type:	PANTHER Overrepresentation Test (Released 20210224)
Annotation Version and Release Date:	GO Ontology database DOI: 10.5281/zenodo.4495804 Released 2021-02-01
Analyzed List:	upload_1 (Homo sapiens)
Reference List:	Homo sapiens (all genes in database)
Test Type:	FISHER
Correction:	FDR
GO molecular function complete	Homo sapiens - REFLIST (20595)	upload_1 (1103)	upload_1 (expected)	upload_1 (over/under)	upload_1 (fold Enrichment)	upload_1 (raw P-value)	upload_1 (FDR)
electron transfer activity (GO:0009055)	139	20	7.44	+	2.69	1.70E-04	2.53E-02
oxidoreductase activity (GO:0016491)	759	77	40.65	+	1.89	4.71E-07	1.73E-04
protein kinase binding (GO:0019901)	676	63	36.20	+	1.74	5.59E-05	1.03E-02
protein homodimerization activity (GO:0042803)	683	62	36.58	+	1.69	1.67E-04	2.57E-02
protein domain specific binding (GO:0019904)	700	62	37.49	+	1.65	2.77E-04	3.78E-02
kinase binding (GO:0019900)	757	67	40.54	+	1.65	1.80E-04	2.60E-02
cytoskeletal protein binding (GO:0008092)	991	85	53.07	+	1.60	6.04E-05	1.07E-02
enzyme binding (GO:0019899)	1976	169	105.83	+	1.60	5.44E-09	3.24E-06
ion transmembrane transporter activity (GO:0015075)	949	81	50.83	+	1.59	1.06E-04	1.75E-02
transmembrane transporter activity (GO:0022857)	1073	91	57.47	+	1.58	4.69E-05	8.95E-03
adenyl nucleotide binding (GO:0030554)	1572	129	84.19	+	1.53	3.84E-06	9.63E-04
adenyl ribonucleotide binding (GO:0032559)	1559	126	83.49	+	1.51	1.05E-05	2.27E-03
nucleotide binding (GO:0000166)	2162	173	115.79	+	1.49	2.55E-07	1.11E-04
nucleoside phosphate binding (GO:1901265)	2163	173	115.84	+	1.49	3.24E-07	1.29E-04
transporter activity (GO:0005215)	1188	95	63.63	+	1.49	2.29E-04	3.21E-02
purine nucleotide binding (GO:0017076)	1926	153	103.15	+	1.48	2.69E-06	8.56E-04
identical protein binding (GO:0042802)	2079	165	111.34	+	1.48	9.92E-07	3.38E-04
small molecule binding (GO:0036094)	2492	197	133.46	+	1.48	7.87E-08	3.76E-05
purine ribonucleotide binding (GO:0032555)	1911	150	102.35	+	1.47	5.44E-06	1.30E-03
ribonucleotide binding (GO:0032553)	1928	151	103.26	+	1.46	5.87E-06	1.33E-03
ATP binding (GO:0005524)	1495	117	80.07	+	1.46	9.43E-05	1.61E-02
purine ribonucleoside triphosphate binding (GO:0035639)	1840	141	98.54	+	1.43	3.45E-05	6.86E-03
anion binding (GO:0043168)	2410	183	129.07	+	1.42	2.87E-06	8.54E-04
transferase activity (GO:0016740)	2311	172	123.77	+	1.39	2.27E-05	4.72E-03
catalytic activity (GO:0003824)	5778	425	309.45	+	1.37	3.29E-13	3.14E-10
protein binding (GO:0005515)	14300	914	765.86	+	1.19	2.89E-23	1.38E-19
ion binding (GO:0043167)	6064	385	324.77	+	1.19	1.50E-04	2.38E-02
heterocyclic compound binding (GO:1901363)	5922	374	317.16	+	1.18	3.03E-04	4.02E-02
binding (GO:0005488)	16484	1002	882.83	+	1.13	1.34E-21	3.20E-18
molecular_function (GO:0003674)	18235	1066	976.61	+	1.09	1.88E-21	2.99E-18
molecular transducer activity (GO:0060089)	1516	43	81.19	-	.53	3.67E-06	1.03E-03
signaling receptor activity (GO:0038023)	1516	43	81.19	-	.53	3.67E-06	9.73E-04
transmembrane signaling receptor activity (GO:0004888)	1325	29	70.96	-	.41	2.12E-08	1.12E-05
Unclassified (UNCLASSIFIED)	2360	37	126.39	-	.29	1.88E-21	2.24E-18
G protein-coupled receptor activity (GO:0004930)	885	10	47.40	-	.21	9.70E-11	7.71E-08
olfactory receptor activity (GO:0004984)	441	0	23.62	-	< 0.01	1.73E-10	1.18E-07

## Sheet: Sheet4
Analysis Type:	PANTHER Overrepresentation Test (Released 20210224)
Annotation Version and Release Date:	GO Ontology database DOI: 10.5281/zenodo.4495804 Released 2021-02-01
Analyzed List:	upload_1 (Homo sapiens)
Reference List:	Homo sapiens (all genes in database)
Test Type:	FISHER
Correction:	FDR
GO cellular component complete	Homo sapiens - REFLIST (20595)	upload_1 (1409)	upload_1 (expected)	upload_1 (over/under)	upload_1 (fold Enrichment)	upload_1 (raw P-value)	upload_1 (FDR)
extrinsic component of external side of plasma membrane (GO:0031232)	9	5	.62	+	8.12	1.31E-03	2.52E-02
MHC class I protein complex (GO:0042612)	9	5	.62	+	8.12	1.31E-03	2.50E-02
MHC protein complex (GO:0042611)	26	12	1.78	+	6.75	2.58E-06	8.17E-05
MHC class II protein complex (GO:0042613)	17	7	1.16	+	6.02	5.72E-04	1.17E-02
immunological synapse (GO:0001772)	43	15	2.94	+	5.10	2.52E-06	8.10E-05
specific granule lumen (GO:0035580)	62	18	4.24	+	4.24	2.32E-06	7.59E-05
integral component of lumenal side of endoplasmic reticulum membrane (GO:0071556)	29	8	1.98	+	4.03	2.01E-03	3.69E-02
lumenal side of endoplasmic reticulum membrane (GO:0098553)	29	8	1.98	+	4.03	2.01E-03	3.65E-02
protein complex involved in cell adhesion (GO:0098636)	37	9	2.53	+	3.56	2.25E-03	4.05E-02
lumenal side of membrane (GO:0098576)	37	9	2.53	+	3.56	2.25E-03	4.01E-02
tertiary granule membrane (GO:0070821)	73	17	4.99	+	3.40	5.00E-05	1.30E-03
ficolin-1-rich granule membrane (GO:0101003)	61	14	4.17	+	3.35	2.57E-04	5.63E-03
azurophil granule lumen (GO:0035578)	90	20	6.16	+	3.25	2.02E-05	5.83E-04
tertiary granule (GO:0070820)	164	36	11.22	+	3.21	1.56E-08	7.08E-07
phagocytic vesicle (GO:0045335)	137	30	9.37	+	3.20	2.52E-07	9.86E-06
specific granule (GO:0042581)	160	35	10.95	+	3.20	2.66E-08	1.18E-06
membrane microdomain (GO:0098857)	334	73	22.85	+	3.19	8.34E-16	6.93E-14
membrane raft (GO:0045121)	334	73	22.85	+	3.19	8.34E-16	6.66E-14
actin filament (GO:0005884)	118	25	8.07	+	3.10	4.08E-06	1.25E-04
phagocytic vesicle membrane (GO:0030670)	77	16	5.27	+	3.04	2.57E-04	5.58E-03
recycling endosome membrane (GO:0055038)	89	18	6.09	+	2.96	1.46E-04	3.52E-03
ruffle membrane (GO:0032587)	95	19	6.50	+	2.92	1.10E-04	2.75E-03
ficolin-1-rich granule (GO:0101002)	185	36	12.66	+	2.84	2.15E-07	8.74E-06
external side of plasma membrane (GO:0009897)	429	83	29.35	+	2.83	5.07E-15	3.89E-13
endocytic vesicle membrane (GO:0030666)	195	36	13.34	+	2.70	8.60E-07	3.01E-05
vesicle lumen (GO:0031983)	327	60	22.37	+	2.68	1.72E-10	9.55E-09
cytoplasmic vesicle lumen (GO:0060205)	325	59	22.23	+	2.65	5.42E-10	2.85E-08
side of membrane (GO:0098552)	644	116	44.06	+	2.63	1.29E-18	1.36E-16
cytoplasmic side of plasma membrane (GO:0009898)	168	30	11.49	+	2.61	1.15E-05	3.43E-04
extrinsic component of cytoplasmic side of plasma membrane (GO:0031234)	101	18	6.91	+	2.60	5.62E-04	1.16E-02
secretory granule lumen (GO:0034774)	321	57	21.96	+	2.60	1.68E-09	8.39E-08
filopodium (GO:0030175)	107	19	7.32	+	2.60	6.50E-04	1.30E-02
ficolin-1-rich granule lumen (GO:1904813)	124	22	8.48	+	2.59	2.15E-04	4.88E-03
specific granule membrane (GO:0035579)	91	16	6.23	+	2.57	1.26E-03	2.45E-02
endocytic vesicle (GO:0030139)	336	59	22.99	+	2.57	1.13E-09	5.79E-08
azurophil granule (GO:0042582)	154	27	10.54	+	2.56	4.08E-05	1.10E-03
primary lysosome (GO:0005766)	154	27	10.54	+	2.56	4.08E-05	1.09E-03
plasma membrane raft (GO:0044853)	115	20	7.87	+	2.54	5.05E-04	1.05E-02
secretory granule membrane (GO:0030667)	306	53	20.93	+	2.53	1.20E-08	5.55E-07
cell surface (GO:0009986)	918	158	62.80	+	2.52	2.77E-23	4.60E-21
cell-substrate junction (GO:0030055)	426	73	29.14	+	2.50	3.08E-11	2.05E-09
extrinsic component of plasma membrane (GO:0019897)	176	30	12.04	+	2.49	2.22E-05	6.24E-04
ruffle (GO:0001726)	177	30	12.11	+	2.48	2.42E-05	6.71E-04
focal adhesion (GO:0005925)	419	71	28.67	+	2.48	1.25E-10	7.15E-09
cortical cytoskeleton (GO:0030863)	108	17	7.39	+	2.30	2.83E-03	4.96E-02
vacuolar lumen (GO:0005775)	172	27	11.77	+	2.29	2.06E-04	4.79E-03
adherens junction (GO:0005912)	173	27	11.84	+	2.28	2.20E-04	4.94E-03
secretory granule (GO:0030141)	857	133	58.63	+	2.27	2.19E-16	1.98E-14
cytoplasmic side of membrane (GO:0098562)	195	30	13.34	+	2.25	1.55E-04	3.68E-03
sarcolemma (GO:0042383)	137	21	9.37	+	2.24	1.50E-03	2.80E-02
early endosome membrane (GO:0031901)	164	25	11.22	+	2.23	5.02E-04	1.05E-02
actin cytoskeleton (GO:0015629)	512	77	35.03	+	2.20	2.11E-09	1.03E-07
anchoring junction (GO:0070161)	833	124	56.99	+	2.18	3.86E-14	2.75E-12
recycling endosome (GO:0055037)	192	28	13.14	+	2.13	4.62E-04	9.80E-03
collagen-containing extracellular matrix (GO:0062023)	427	62	29.21	+	2.12	2.86E-07	1.08E-05
basal plasma membrane (GO:0009925)	245	35	16.76	+	2.09	1.75E-04	4.10E-03
secretory vesicle (GO:0099503)	1022	145	69.92	+	2.07	6.45E-15	4.76E-13
extrinsic component of membrane (GO:0019898)	311	44	21.28	+	2.07	2.55E-05	6.96E-04
basal part of cell (GO:0045178)	263	37	17.99	+	2.06	1.20E-04	2.97E-03
actin-based cell projection (GO:0098858)	221	31	15.12	+	2.05	6.21E-04	1.25E-02
cell-cell junction (GO:0005911)	493	69	33.73	+	2.05	1.83E-07	7.59E-06
vesicle membrane (GO:0012506)	807	112	55.21	+	2.03	3.47E-11	2.23E-09
lamellipodium (GO:0030027)	202	28	13.82	+	2.03	1.00E-03	1.96E-02
cytoplasmic vesicle membrane (GO:0030659)	786	107	53.77	+	1.99	3.06E-10	1.65E-08
basolateral plasma membrane (GO:0016323)	216	29	14.78	+	1.96	1.41E-03	2.65E-02
receptor complex (GO:0043235)	544	73	37.22	+	1.96	3.99E-07	1.42E-05
extracellular matrix (GO:0031012)	572	76	39.13	+	1.94	3.19E-07	1.18E-05
external encapsulating structure (GO:0030312)	573	76	39.20	+	1.94	3.29E-07	1.19E-05
perinuclear region of cytoplasm (GO:0048471)	739	98	50.56	+	1.94	5.70E-09	2.71E-07
cell cortex (GO:0005938)	310	41	21.21	+	1.93	2.36E-04	5.24E-03
plasma membrane signaling receptor complex (GO:0098802)	322	42	22.03	+	1.91	2.09E-04	4.79E-03
cytoplasmic vesicle (GO:0031410)	2429	315	166.18	+	1.90	1.14E-26	2.28E-24
intracellular vesicle (GO:0097708)	2434	315	166.52	+	1.89	1.34E-26	2.43E-24
lytic vacuole (GO:0000323)	707	91	48.37	+	1.88	8.19E-08	3.55E-06
lysosome (GO:0005764)	707	91	48.37	+	1.88	8.19E-08	3.48E-06
extracellular exosome (GO:0070062)	2098	266	143.53	+	1.85	5.36E-21	6.68E-19
extracellular vesicle (GO:1903561)	2118	268	144.90	+	1.85	4.97E-21	7.08E-19
intrinsic component of plasma membrane (GO:0031226)	1747	221	119.52	+	1.85	3.19E-17	3.03E-15
extracellular organelle (GO:0043230)	2120	268	145.04	+	1.85	5.26E-21	7.00E-19
cell leading edge (GO:0031252)	422	53	28.87	+	1.84	8.65E-05	2.18E-03
integral component of plasma membrane (GO:0005887)	1666	209	113.98	+	1.83	6.69E-16	5.81E-14
endosome membrane (GO:0010008)	516	64	35.30	+	1.81	2.12E-05	6.06E-04
early endosome (GO:0005769)	382	47	26.13	+	1.80	3.04E-04	6.53E-03
vacuole (GO:0005773)	804	98	55.01	+	1.78	2.27E-07	9.08E-06
vesicle (GO:0031982)	3919	477	268.12	+	1.78	1.44E-36	7.20E-34
plasma membrane protein complex (GO:0098797)	716	87	48.98	+	1.78	1.47E-06	4.96E-05
extracellular space (GO:0005615)	3391	401	231.99	+	1.73	2.51E-27	5.57E-25
endosome (GO:0005768)	994	115	68.00	+	1.69	2.80E-07	1.08E-05
extracellular region (GO:0005576)	4322	482	295.69	+	1.63	2.63E-28	6.55E-26
cell periphery (GO:0071944)	6312	686	431.83	+	1.59	2.71E-42	5.40E-39
plasma membrane (GO:0005886)	5822	632	398.31	+	1.59	3.51E-37	3.50E-34
cell junction (GO:0030054)	2097	226	143.47	+	1.58	6.48E-11	3.92E-09
bounding membrane of organelle (GO:0098588)	2165	233	148.12	+	1.57	3.57E-11	2.23E-09
plasma membrane region (GO:0098590)	1239	127	84.77	+	1.50	1.76E-05	5.18E-04
Golgi apparatus (GO:0005794)	1627	165	111.31	+	1.48	1.58E-06	5.24E-05
cytosol (GO:0005829)	5376	544	367.80	+	1.48	5.39E-23	8.27E-21
endomembrane system (GO:0012505)	4654	470	318.40	+	1.48	6.79E-19	7.52E-17
cytoskeleton (GO:0005856)	2337	211	159.89	+	1.32	7.28E-05	1.86E-03
cytoplasm (GO:0005737)	11908	1050	814.68	+	1.29	1.20E-36	7.95E-34
membrane (GO:0016020)	9907	859	677.78	+	1.27	8.64E-21	1.01E-18
endoplasmic reticulum (GO:0005783)	2003	173	137.03	+	1.26	2.68E-03	4.73E-02
organelle membrane (GO:0031090)	3622	310	247.80	+	1.25	4.76E-05	1.25E-03
intrinsic component of membrane (GO:0031224)	5923	489	405.22	+	1.21	2.98E-06	9.30E-05
integral component of membrane (GO:0016021)	5764	475	394.34	+	1.20	5.99E-06	1.81E-04
membrane-bounded organelle (GO:0043227)	12721	1005	870.30	+	1.15	3.64E-13	2.51E-11
intracellular anatomical structure (GO:0005622)	14773	1156	1010.69	+	1.14	3.45E-18	3.44E-16
organelle (GO:0043226)	13844	1062	947.13	+	1.12	1.02E-10	6.01E-09
cellular anatomical entity (GO:0110165)	18672	1382	1277.44	+	1.08	9.16E-29	2.61E-26
cellular_component (GO:0005575)	18840	1388	1288.93	+	1.08	6.14E-29	2.45E-26
organelle inner membrane (GO:0019866)	556	16	38.04	-	.42	1.24E-04	3.02E-03
mitochondrial protein-containing complex (GO:0098798)	266	5	18.20	-	.27	6.58E-04	1.30E-02
mitochondrial inner membrane (GO:0005743)	496	9	33.93	-	.27	1.24E-06	4.26E-05
Unclassified (UNCLASSIFIED)	1755	21	120.07	-	.17	6.14E-29	2.04E-26
inner mitochondrial membrane protein complex (GO:0098800)	143	1	9.78	-	.10	1.64E-03	3.04E-02

## Sheet: Sheet5
Analysis Type:	PANTHER Overrepresentation Test (Released 20210224)
Annotation Version and Release Date:	GO Ontology database DOI: 10.5281/zenodo.4495804 Released 2021-02-01
Analyzed List:	upload_1 (Homo sapiens)
Reference List:	Homo sapiens (all genes in database)
Test Type:	FISHER
Correction:	FDR
GO cellular component complete	Homo sapiens - REFLIST (20595)	upload_1 (1103)	upload_1 (expected)	upload_1 (over/under)	upload_1 (fold Enrichment)	upload_1 (raw P-value)	upload_1 (FDR)
intraciliary transport particle B (GO:0030992)	18	6	.96	+	6.22	1.04E-03	3.10E-02
intraciliary transport particle (GO:0030990)	26	8	1.39	+	5.75	2.42E-04	9.46E-03
ciliary tip (GO:0097542)	47	13	2.52	+	5.16	7.83E-06	5.21E-04
ciliary transition zone (GO:0035869)	70	14	3.75	+	3.73	8.03E-05	3.64E-03
microbody membrane (GO:0031903)	66	13	3.53	+	3.68	1.63E-04	6.94E-03
peroxisomal membrane (GO:0005778)	66	13	3.53	+	3.68	1.63E-04	6.79E-03
ciliary basal body (GO:0036064)	160	25	8.57	+	2.92	7.94E-06	5.11E-04
respirasome (GO:0070469)	102	15	5.46	+	2.75	8.69E-04	2.75E-02
microbody (GO:0042579)	147	19	7.87	+	2.41	9.70E-04	3.03E-02
peroxisome (GO:0005777)	147	19	7.87	+	2.41	9.70E-04	2.98E-02
plasma membrane bounded cell projection cytoplasm (GO:0032838)	223	26	11.94	+	2.18	6.42E-04	2.21E-02
cytoplasmic region (GO:0099568)	267	29	14.30	+	2.03	7.27E-04	2.34E-02
apical plasma membrane (GO:0016324)	360	36	19.28	+	1.87	7.26E-04	2.38E-02
cell cortex (GO:0005938)	310	31	16.60	+	1.87	1.71E-03	4.80E-02
transport vesicle (GO:0030133)	413	40	22.12	+	1.81	7.15E-04	2.42E-02
intrinsic component of organelle membrane (GO:0031300)	413	40	22.12	+	1.81	7.15E-04	2.38E-02
apical part of cell (GO:0045177)	424	40	22.71	+	1.76	1.21E-03	3.50E-02
Golgi apparatus subcompartment (GO:0098791)	895	84	47.93	+	1.75	2.32E-06	1.93E-04
mitochondrial matrix (GO:0005759)	480	45	25.71	+	1.75	5.86E-04	2.05E-02
cilium (GO:0005929)	675	63	36.15	+	1.74	5.47E-05	2.60E-03
Golgi membrane (GO:0000139)	779	72	41.72	+	1.73	2.15E-05	1.19E-03
transferase complex (GO:1990234)	780	71	41.77	+	1.70	4.28E-05	2.19E-03
organelle subcompartment (GO:0031984)	1795	163	96.13	+	1.70	2.00E-10	3.07E-08
neuronal cell body (GO:0043025)	512	46	27.42	+	1.68	1.21E-03	3.55E-02
microtubule organizing center (GO:0005815)	818	73	43.81	+	1.67	6.30E-05	2.92E-03
endosome membrane (GO:0010008)	516	46	27.64	+	1.66	1.70E-03	4.84E-02
intracellular protein-containing complex (GO:0140535)	752	66	40.27	+	1.64	2.36E-04	9.42E-03
catalytic complex (GO:1902494)	1414	123	75.73	+	1.62	4.83E-07	4.59E-05
endoplasmic reticulum subcompartment (GO:0098827)	1141	99	61.11	+	1.62	7.27E-06	5.00E-04
mitochondrial envelope (GO:0005740)	784	68	41.99	+	1.62	2.32E-04	9.45E-03
mitochondrial membrane (GO:0031966)	736	63	39.42	+	1.60	5.36E-04	1.91E-02
endoplasmic reticulum membrane (GO:0005789)	1136	97	60.84	+	1.59	1.74E-05	9.92E-04
nuclear outer membrane-endoplasmic reticulum membrane network (GO:0042175)	1158	97	62.02	+	1.56	3.68E-05	1.94E-03
bounding membrane of organelle (GO:0098588)	2165	181	115.95	+	1.56	6.55E-09	8.72E-07
Golgi apparatus (GO:0005794)	1627	136	87.14	+	1.56	7.62E-07	6.92E-05
organelle membrane (GO:0031090)	3622	301	193.98	+	1.55	8.73E-15	2.49E-12
envelope (GO:0031975)	1225	101	65.61	+	1.54	4.43E-05	2.21E-03
organelle envelope (GO:0031967)	1225	101	65.61	+	1.54	4.43E-05	2.15E-03
endosome (GO:0005768)	994	81	53.24	+	1.52	3.56E-04	1.32E-02
mitochondrion (GO:0005739)	1648	134	88.26	+	1.52	3.61E-06	2.67E-04
extracellular exosome (GO:0070062)	2098	169	112.36	+	1.50	2.95E-07	3.67E-05
extracellular vesicle (GO:1903561)	2118	170	113.43	+	1.50	3.30E-07	3.66E-05
extracellular organelle (GO:0043230)	2120	170	113.54	+	1.50	3.34E-07	3.51E-05
microtubule cytoskeleton (GO:0015630)	1308	104	70.05	+	1.48	1.25E-04	5.44E-03
cell projection (GO:0042995)	2325	183	124.52	+	1.47	3.47E-07	3.46E-05
plasma membrane bounded cell projection (GO:0120025)	2229	175	119.38	+	1.47	7.70E-07	6.68E-05
endoplasmic reticulum (GO:0005783)	2003	153	107.27	+	1.43	1.72E-05	1.01E-03
vesicle (GO:0031982)	3919	299	209.89	+	1.42	2.15E-10	3.06E-08
endomembrane system (GO:0012505)	4654	348	249.25	+	1.40	3.33E-11	6.03E-09
cytoplasmic vesicle (GO:0031410)	2429	181	130.09	+	1.39	1.16E-05	7.27E-04
intracellular vesicle (GO:0097708)	2434	181	130.36	+	1.39	1.19E-05	7.22E-04
cytosol (GO:0005829)	5376	387	287.92	+	1.34	1.66E-10	2.76E-08
cytoskeleton (GO:0005856)	2337	162	125.16	+	1.29	9.84E-04	2.98E-02
cytoplasm (GO:0005737)	11908	824	637.75	+	1.29	4.24E-30	4.23E-27
intracellular membrane-bounded organelle (GO:0043231)	11262	753	603.16	+	1.25	3.91E-19	1.30E-16
organelle lumen (GO:0043233)	5541	369	296.76	+	1.24	3.17E-06	2.53E-04
membrane-enclosed lumen (GO:0031974)	5541	369	296.76	+	1.24	3.17E-06	2.44E-04
intracellular organelle lumen (GO:0070013)	5380	357	288.13	+	1.24	7.08E-06	5.04E-04
intracellular organelle (GO:0043229)	12438	825	666.14	+	1.24	1.14E-22	4.53E-20
membrane-bounded organelle (GO:0043227)	12721	839	681.29	+	1.23	8.00E-23	3.99E-20
nucleoplasm (GO:0005654)	4077	267	218.35	+	1.22	5.02E-04	1.82E-02
protein-containing complex (GO:0032991)	5519	361	295.58	+	1.22	2.18E-05	1.17E-03
nuclear lumen (GO:0031981)	4424	289	236.93	+	1.22	2.75E-04	1.04E-02
organelle (GO:0043226)	13844	903	741.44	+	1.22	2.30E-26	1.53E-23
intracellular anatomical structure (GO:0005622)	14773	955	791.19	+	1.21	1.72E-30	3.44E-27
membrane (GO:0016020)	9907	618	530.59	+	1.16	3.22E-07	3.78E-05
nucleus (GO:0005634)	7587	467	406.33	+	1.15	2.63E-04	1.01E-02
cellular anatomical entity (GO:0110165)	18672	1065	1000.01	+	1.06	1.29E-13	2.57E-11
cellular_component (GO:0005575)	18840	1072	1009.01	+	1.06	3.72E-14	8.24E-12
Unclassified (UNCLASSIFIED)	1755	31	93.99	-	.33	3.72E-14	9.27E-12
immunoglobulin complex (GO:0019814)	189	0	10.12	-	< 0.01	8.39E-05	3.72E-03

## Sheet: Sheet6
Analysis Type:	PANTHER Overrepresentation Test (Released 20210224)
Annotation Version and Release Date:	GO Ontology database DOI: 10.5281/zenodo.4495804 Released 2021-02-01
Analyzed List:	upload_1 (Homo sapiens)
Reference List:	Homo sapiens (all genes in database)
Test Type:	FISHER
Correction:	FDR
GO biological process complete	Homo sapiens - REFLIST (20595)	upload_1 (1409)	upload_1 (expected)	upload_1 (over/under)	upload_1 (fold Enrichment)	upload_1 (raw P-value)	upload_1 (FDR)
Fc receptor mediated inhibitory signaling pathway (GO:0002774)	4	4	.27	+	14.62	9.51E-04	1.56E-02
B-1 B cell differentiation (GO:0001923)	5	5	.34	+	14.62	2.05E-04	4.15E-03
positive regulation of T-helper 1 cell differentiation (GO:0045627)	6	5	.41	+	12.18	3.56E-04	6.73E-03
toll-like receptor 2 signaling pathway (GO:0034134)	5	4	.34	+	11.69	1.63E-03	2.50E-02
response to molecule of fungal origin (GO:0002238)	5	4	.34	+	11.69	1.63E-03	2.49E-02
positive regulation of CD8-positive, alpha-beta T cell differentiation (GO:0043378)	5	4	.34	+	11.69	1.63E-03	2.49E-02
positive regulation of CD8-positive, alpha-beta T cell activation (GO:2001187)	9	7	.62	+	11.37	2.98E-05	7.42E-04
positive thymic T cell selection (GO:0045059)	11	8	.75	+	10.63	1.11E-05	3.03E-04
positive regulation of dendritic cell antigen processing and presentation (GO:0002606)	7	5	.48	+	10.44	5.79E-04	1.02E-02
regulation of CD8-positive, alpha-beta T cell differentiation (GO:0043376)	7	5	.48	+	10.44	5.79E-04	1.02E-02
vascular endothelial growth factor production (GO:0010573)	7	5	.48	+	10.44	5.79E-04	1.02E-02
negative regulation of toll-like receptor 2 signaling pathway (GO:0034136)	6	4	.41	+	9.74	2.57E-03	3.66E-02
positive regulation of cell-cell adhesion mediated by integrin (GO:0033634)	6	4	.41	+	9.74	2.57E-03	3.66E-02
purine ribonucleoside bisphosphate biosynthetic process (GO:0034036)	6	4	.41	+	9.74	2.57E-03	3.65E-02
negative regulation of dendritic cell differentiation (GO:2001199)	6	4	.41	+	9.74	2.57E-03	3.65E-02
regulation of dendritic cell differentiation (GO:2001198)	12	8	.82	+	9.74	1.74E-05	4.52E-04
immunological synapse formation (GO:0001771)	12	8	.82	+	9.74	1.74E-05	4.51E-04
regulation of T cell costimulation (GO:2000523)	6	4	.41	+	9.74	2.57E-03	3.65E-02
regulation of microvillus assembly (GO:0032534)	6	4	.41	+	9.74	2.57E-03	3.65E-02
cellular response to bacterial lipopeptide (GO:0071221)	6	4	.41	+	9.74	2.57E-03	3.64E-02
cellular response to bacterial lipoprotein (GO:0071220)	6	4	.41	+	9.74	2.57E-03	3.64E-02
response to bacterial lipopeptide (GO:0070339)	6	4	.41	+	9.74	2.57E-03	3.64E-02
membrane raft distribution (GO:0031580)	6	4	.41	+	9.74	2.57E-03	3.63E-02
3'-phosphoadenosine 5'-phosphosulfate biosynthetic process (GO:0050428)	6	4	.41	+	9.74	2.57E-03	3.63E-02
protection from natural killer cell mediated cytotoxicity (GO:0042270)	6	4	.41	+	9.74	2.57E-03	3.63E-02
cellular response to muramyl dipeptide (GO:0071225)	9	6	.62	+	9.74	2.06E-04	4.16E-03
negative thymic T cell selection (GO:0045060)	11	7	.75	+	9.30	7.39E-05	1.68E-03
leukocyte aggregation (GO:0070486)	11	7	.75	+	9.30	7.39E-05	1.68E-03
antigen processing and presentation of endogenous peptide antigen via MHC class I via ER pathway, TAP-independent (GO:0002486)	8	5	.55	+	9.14	8.91E-04	1.48E-02
antigen processing and presentation of endogenous peptide antigen via MHC class I via ER pathway (GO:0002484)	8	5	.55	+	9.14	8.91E-04	1.48E-02
establishment of T cell polarity (GO:0001768)	8	5	.55	+	9.14	8.91E-04	1.48E-02
negative regulation of myeloid leukocyte mediated immunity (GO:0002887)	8	5	.55	+	9.14	8.91E-04	1.48E-02
regulation of T-helper 1 cell differentiation (GO:0045625)	10	6	.68	+	8.77	3.13E-04	6.04E-03
negative regulation of leukocyte degranulation (GO:0043301)	10	6	.68	+	8.77	3.13E-04	6.03E-03
regulation of toll-like receptor 2 signaling pathway (GO:0034135)	12	7	.82	+	8.53	1.11E-04	2.40E-03
negative T cell selection (GO:0043383)	12	7	.82	+	8.53	1.11E-04	2.40E-03
regulation of CD8-positive, alpha-beta T cell activation (GO:2001185)	19	11	1.30	+	8.46	1.25E-06	4.10E-05
positive regulation of toll-like receptor 2 signaling pathway (GO:0034137)	7	4	.48	+	8.35	3.84E-03	4.98E-02
histamine secretion (GO:0001821)	7	4	.48	+	8.35	3.84E-03	4.97E-02
membrane raft localization (GO:0051665)	7	4	.48	+	8.35	3.84E-03	4.97E-02
negative regulation of B cell receptor signaling pathway (GO:0050859)	7	4	.48	+	8.35	3.84E-03	4.97E-02
positive regulation of prostaglandin biosynthetic process (GO:0031394)	7	4	.48	+	8.35	3.84E-03	4.96E-02
positive regulation of NMDA glutamate receptor activity (GO:1904783)	7	4	.48	+	8.35	3.84E-03	4.96E-02
positive regulation of xenophagy (GO:1904417)	7	4	.48	+	8.35	3.84E-03	4.95E-02
regulation of xenophagy (GO:1904415)	7	4	.48	+	8.35	3.84E-03	4.95E-02
epithelial cell proliferation involved in liver morphogenesis (GO:0072575)	7	4	.48	+	8.35	3.84E-03	4.95E-02
hepatocyte proliferation (GO:0072574)	7	4	.48	+	8.35	3.84E-03	4.94E-02
T-helper 17 cell lineage commitment (GO:0072540)	7	4	.48	+	8.35	3.84E-03	4.94E-02
lipopolysaccharide-mediated signaling pathway (GO:0031663)	34	19	2.33	+	8.17	2.72E-10	1.46E-08
antigen processing and presentation of exogenous peptide antigen via MHC class I, TAP-independent (GO:0002480)	9	5	.62	+	8.12	1.31E-03	2.07E-02
negative regulation of T cell mediated cytotoxicity (GO:0001915)	9	5	.62	+	8.12	1.31E-03	2.06E-02
establishment of lymphocyte polarity (GO:0001767)	9	5	.62	+	8.12	1.31E-03	2.06E-02
negative regulation of B cell proliferation (GO:0030889)	18	10	1.23	+	8.12	5.08E-06	1.48E-04
somatic stem cell division (GO:0048103)	9	5	.62	+	8.12	1.31E-03	2.06E-02
positive regulation of gamma-delta T cell activation (GO:0046645)	9	5	.62	+	8.12	1.31E-03	2.06E-02
response to muramyl dipeptide (GO:0032495)	20	11	1.37	+	8.04	1.83E-06	5.90E-05
regulation of dendritic cell antigen processing and presentation (GO:0002604)	11	6	.75	+	7.97	4.57E-04	8.33E-03
positive regulation of toll-like receptor 4 signaling pathway (GO:0034145)	11	6	.75	+	7.97	4.57E-04	8.32E-03
regulation of neutrophil activation (GO:1902563)	11	6	.75	+	7.97	4.57E-04	8.31E-03
positive regulation of monocyte chemotactic protein-1 production (GO:0071639)	11	6	.75	+	7.97	4.57E-04	8.30E-03
cellular response to lipoteichoic acid (GO:0071223)	11	6	.75	+	7.97	4.57E-04	8.29E-03
response to lipoteichoic acid (GO:0070391)	11	6	.75	+	7.97	4.57E-04	8.28E-03
regulation of gamma-delta T cell activation (GO:0046643)	11	6	.75	+	7.97	4.57E-04	8.27E-03
thymic T cell selection (GO:0045061)	19	10	1.30	+	7.69	7.30E-06	2.07E-04
positive regulation of alpha-beta T cell proliferation (GO:0046641)	21	11	1.44	+	7.66	2.63E-06	8.15E-05
positive regulation of interleukin-2 production (GO:0032743)	33	17	2.26	+	7.53	6.05E-09	2.80E-07
regulation of T cell tolerance induction (GO:0002664)	12	6	.82	+	7.31	6.48E-04	1.13E-02
cellular response to interleukin-2 (GO:0071352)	12	6	.82	+	7.31	6.48E-04	1.13E-02
CD8-positive, alpha-beta T cell activation (GO:0036037)	12	6	.82	+	7.31	6.48E-04	1.13E-02
positive regulation of antigen processing and presentation (GO:0002579)	10	5	.68	+	7.31	1.87E-03	2.81E-02
negative regulation of leukocyte mediated cytotoxicity (GO:0001911)	22	11	1.51	+	7.31	3.72E-06	1.12E-04
response to interleukin-18 (GO:0070673)	10	5	.68	+	7.31	1.87E-03	2.80E-02
response to interleukin-15 (GO:0070672)	14	7	.96	+	7.31	2.28E-04	4.55E-03
regulation of prostaglandin biosynthetic process (GO:0031392)	10	5	.68	+	7.31	1.87E-03	2.80E-02
regulation of chemokine-mediated signaling pathway (GO:0070099)	10	5	.68	+	7.31	1.87E-03	2.80E-02
positive regulation of CD4-positive, alpha-beta T cell differentiation (GO:0043372)	31	15	2.12	+	7.07	8.97E-08	3.59E-06
positive T cell selection (GO:0043368)	29	14	1.98	+	7.06	2.46E-07	9.19E-06
regulation of B cell receptor signaling pathway (GO:0050855)	25	12	1.71	+	7.02	1.87E-06	5.99E-05
toll-like receptor 4 signaling pathway (GO:0034142)	21	10	1.44	+	6.96	1.44E-05	3.81E-04
antigen processing and presentation of endogenous peptide antigen (GO:0002483)	19	9	1.30	+	6.92	4.00E-05	9.70E-04
negative regulation of natural killer cell mediated immunity (GO:0002716)	19	9	1.30	+	6.92	4.00E-05	9.69E-04
dendritic cell chemotaxis (GO:0002407)	17	8	1.16	+	6.88	1.12E-04	2.43E-03
regulation of monocyte chemotactic protein-1 production (GO:0071637)	17	8	1.16	+	6.88	1.12E-04	2.42E-03
eosinophil chemotaxis (GO:0048245)	17	8	1.16	+	6.88	1.12E-04	2.42E-03
antigen processing and presentation of endogenous peptide antigen via MHC class I (GO:0019885)	17	8	1.16	+	6.88	1.12E-04	2.42E-03
positive regulation of B cell differentiation (GO:0045579)	15	7	1.03	+	6.82	3.16E-04	6.06E-03
T cell selection (GO:0045058)	41	19	2.81	+	6.77	3.04E-09	1.46E-07
cellular response to interleukin-15 (GO:0071350)	13	6	.89	+	6.75	8.97E-04	1.48E-02
response to peptidoglycan (GO:0032494)	13	6	.89	+	6.75	8.97E-04	1.48E-02
response to interleukin-2 (GO:0070669)	13	6	.89	+	6.75	8.97E-04	1.48E-02
regulation of prostaglandin secretion (GO:0032306)	13	6	.89	+	6.75	8.97E-04	1.48E-02
interleukin-15-mediated signaling pathway (GO:0035723)	13	6	.89	+	6.75	8.97E-04	1.48E-02
negative regulation of cell killing (GO:0031342)	26	12	1.78	+	6.75	2.58E-06	8.03E-05
positive regulation of interleukin-4 production (GO:0032753)	24	11	1.64	+	6.70	7.12E-06	2.02E-04
positive regulation of alpha-beta T cell differentiation (GO:0046638)	48	22	3.28	+	6.70	2.05E-10	1.12E-08
regulation of cell-cell adhesion mediated by integrin (GO:0033632)	11	5	.75	+	6.64	2.57E-03	3.62E-02
regulation of dendritic cell apoptotic process (GO:2000668)	11	5	.75	+	6.64	2.57E-03	3.62E-02
interleukin-2-mediated signaling pathway (GO:0038110)	11	5	.75	+	6.64	2.57E-03	3.62E-02
positive regulation of astrocyte differentiation (GO:0048711)	11	5	.75	+	6.64	2.57E-03	3.61E-02
positive regulation of prostaglandin secretion (GO:0032308)	11	5	.75	+	6.64	2.57E-03	3.61E-02
synapse pruning (GO:0098883)	11	5	.75	+	6.64	2.57E-03	3.61E-02
regulation of aspartic-type endopeptidase activity involved in amyloid precursor protein catabolic process (GO:1902959)	11	5	.75	+	6.64	2.57E-03	3.61E-02
regulation of nitric-oxide synthase biosynthetic process (GO:0051769)	20	9	1.37	+	6.58	5.48E-05	1.29E-03
positive regulation of alpha-beta T cell activation (GO:0046635)	65	29	4.45	+	6.52	4.74E-13	3.25E-11
positive regulation of interleukin-17 production (GO:0032740)	18	8	1.23	+	6.50	1.53E-04	3.17E-03
negative regulation of natural killer cell mediated cytotoxicity (GO:0045953)	18	8	1.23	+	6.50	1.53E-04	3.17E-03
eosinophil migration (GO:0072677)	18	8	1.23	+	6.50	1.53E-04	3.16E-03
negative regulation of B cell activation (GO:0050869)	34	15	2.33	+	6.45	2.30E-07	8.64E-06
positive regulation of interleukin-12 production (GO:0032735)	41	18	2.81	+	6.42	1.53E-08	6.69E-07
positive regulation of nitric-oxide synthase biosynthetic process (GO:0051770)	16	7	1.09	+	6.39	4.29E-04	7.93E-03
regulation of antigen receptor-mediated signaling pathway (GO:0050854)	64	28	4.38	+	6.39	1.74E-12	1.13E-10
positive regulation of T-helper 1 type immune response (GO:0002827)	16	7	1.09	+	6.39	4.29E-04	7.92E-03
negative regulation of antigen receptor-mediated signaling pathway (GO:0050858)	30	13	2.05	+	6.33	1.72E-06	5.55E-05
positive regulation of CD4-positive, alpha-beta T cell activation (GO:2000516)	37	16	2.53	+	6.32	1.14E-07	4.44E-06
regulation of antigen processing and presentation (GO:0002577)	21	9	1.44	+	6.26	7.38E-05	1.69E-03
chronic inflammatory response (GO:0002544)	14	6	.96	+	6.26	1.21E-03	1.94E-02
positive regulation of cell adhesion mediated by integrin (GO:0033630)	21	9	1.44	+	6.26	7.38E-05	1.69E-03
positive regulation of T cell receptor signaling pathway (GO:0050862)	14	6	.96	+	6.26	1.21E-03	1.93E-02
positive regulation of antigen receptor-mediated signaling pathway (GO:0050857)	21	9	1.44	+	6.26	7.38E-05	1.69E-03
G protein-coupled purinergic nucleotide receptor signaling pathway (GO:0035589)	14	6	.96	+	6.26	1.21E-03	1.93E-02
regulation of T-helper 1 type immune response (GO:0002825)	28	12	1.92	+	6.26	4.72E-06	1.39E-04
positive regulation of protein polyubiquitination (GO:1902916)	14	6	.96	+	6.26	1.21E-03	1.93E-02
antigen processing and presentation of endogenous antigen (GO:0019883)	26	11	1.78	+	6.18	1.30E-05	3.47E-04
negative regulation of interleukin-10 production (GO:0032693)	19	8	1.30	+	6.15	2.05E-04	4.15E-03
regulation of interleukin-2 production (GO:0032663)	62	26	4.24	+	6.13	2.27E-11	1.37E-09
leukocyte cell-cell adhesion (GO:0007159)	55	23	3.76	+	6.11	3.36E-10	1.76E-08
regulation of unsaturated fatty acid biosynthetic process (GO:2001279)	12	5	.82	+	6.09	3.46E-03	4.59E-02
negative regulation of collagen biosynthetic process (GO:0032966)	12	5	.82	+	6.09	3.46E-03	4.58E-02
regulation of apoptotic process involved in morphogenesis (GO:1902337)	12	5	.82	+	6.09	3.46E-03	4.58E-02
detection of molecule of bacterial origin (GO:0032490)	12	5	.82	+	6.09	3.46E-03	4.58E-02
positive regulation of keratinocyte migration (GO:0051549)	12	5	.82	+	6.09	3.46E-03	4.57E-02
sequestering of metal ion (GO:0051238)	12	5	.82	+	6.09	3.46E-03	4.57E-02
hemidesmosome assembly (GO:0031581)	12	5	.82	+	6.09	3.46E-03	4.57E-02
regulation of apoptotic process involved in development (GO:1904748)	12	5	.82	+	6.09	3.46E-03	4.56E-02
cell junction disassembly (GO:0150146)	12	5	.82	+	6.09	3.46E-03	4.56E-02
regulation of skeletal muscle satellite cell proliferation (GO:0014842)	12	5	.82	+	6.09	3.46E-03	4.55E-02
regulation of T cell receptor signaling pathway (GO:0050856)	41	17	2.81	+	6.06	7.43E-08	3.03E-06
regulation of toll-like receptor 4 signaling pathway (GO:0034143)	22	9	1.51	+	5.98	9.81E-05	2.15E-03
dendritic cell migration (GO:0036336)	22	9	1.51	+	5.98	9.81E-05	2.15E-03
negative regulation of T cell mediated immunity (GO:0002710)	22	9	1.51	+	5.98	9.81E-05	2.15E-03
neutrophil chemotaxis (GO:0030593)	77	31	5.27	+	5.88	6.53E-13	4.40E-11
regulation of lymphocyte chemotaxis (GO:1901623)	25	10	1.71	+	5.85	4.70E-05	1.12E-03
leukocyte tethering or rolling (GO:0050901)	20	8	1.37	+	5.85	2.71E-04	5.34E-03
positive regulation of leukocyte adhesion to vascular endothelial cell (GO:1904996)	20	8	1.37	+	5.85	2.71E-04	5.33E-03
regulation of CD4-positive, alpha-beta T cell differentiation (GO:0043370)	50	20	3.42	+	5.85	8.68E-09	3.92E-07
positive regulation of T cell cytokine production (GO:0002726)	20	8	1.37	+	5.85	2.71E-04	5.33E-03
granulocyte chemotaxis (GO:0071621)	83	33	5.68	+	5.81	1.57E-13	1.13E-11
regulation of alpha-beta T cell differentiation (GO:0046637)	66	26	4.52	+	5.76	6.87E-11	3.90E-09
regulation of T cell cytokine production (GO:0002724)	33	13	2.26	+	5.76	4.00E-06	1.20E-04
mature B cell differentiation (GO:0002335)	28	11	1.92	+	5.74	2.25E-05	5.76E-04
negative regulation of T cell receptor signaling pathway (GO:0050860)	23	9	1.57	+	5.72	1.29E-04	2.73E-03
negative regulation of phagocytosis (GO:0050765)	23	9	1.57	+	5.72	1.29E-04	2.73E-03
regulation of myoblast fusion (GO:1901739)	18	7	1.23	+	5.68	7.51E-04	1.28E-02
stem cell division (GO:0017145)	18	7	1.23	+	5.68	7.51E-04	1.28E-02
negative regulation of macrophage activation (GO:0043031)	18	7	1.23	+	5.68	7.51E-04	1.28E-02
regulation of microglial cell activation (GO:1903978)	18	7	1.23	+	5.68	7.51E-04	1.27E-02
regulation of interleukin-4 production (GO:0032673)	31	12	2.12	+	5.66	1.08E-05	2.97E-04
regulation of interleukin-17 production (GO:0032660)	31	12	2.12	+	5.66	1.08E-05	2.97E-04
regulation of interleukin-12 production (GO:0032655)	60	23	4.10	+	5.60	1.31E-09	6.52E-08
positive regulation of T-helper cell differentiation (GO:0045624)	21	8	1.44	+	5.57	3.54E-04	6.71E-03
negative regulation of T cell apoptotic process (GO:0070233)	21	8	1.44	+	5.57	3.54E-04	6.70E-03
leukocyte adhesion to vascular endothelial cell (GO:0061756)	21	8	1.44	+	5.57	3.54E-04	6.70E-03
tolerance induction (GO:0002507)	16	6	1.09	+	5.48	2.09E-03	3.05E-02
microglial cell activation (GO:0001774)	32	12	2.19	+	5.48	1.40E-05	3.74E-04
cellular response to ethanol (GO:0071361)	16	6	1.09	+	5.48	2.09E-03	3.05E-02
positive regulation of neutrophil chemotaxis (GO:0090023)	24	9	1.64	+	5.48	1.67E-04	3.44E-03
detection of external biotic stimulus (GO:0098581)	24	9	1.64	+	5.48	1.67E-04	3.44E-03
regulation of T cell chemotaxis (GO:0010819)	16	6	1.09	+	5.48	2.09E-03	3.05E-02
positive regulation of type 2 immune response (GO:0002830)	16	6	1.09	+	5.48	2.09E-03	3.05E-02
positive regulation of toll-like receptor signaling pathway (GO:0034123)	27	10	1.85	+	5.41	7.93E-05	1.80E-03
positive regulation of granulocyte chemotaxis (GO:0071624)	27	10	1.85	+	5.41	7.93E-05	1.79E-03
regulation of necroptotic process (GO:0060544)	27	10	1.85	+	5.41	7.93E-05	1.79E-03
leukocyte migration involved in inflammatory response (GO:0002523)	19	7	1.30	+	5.39	9.72E-04	1.59E-02
detection of other organism (GO:0098543)	19	7	1.30	+	5.39	9.72E-04	1.59E-02
neutrophil migration (GO:1990266)	87	32	5.95	+	5.38	1.98E-12	1.28E-10
lymphocyte chemotaxis (GO:0048247)	49	18	3.35	+	5.37	1.36E-07	5.19E-06
T cell migration (GO:0072678)	30	11	2.05	+	5.36	3.78E-05	9.19E-04
regulation of alpha-beta T cell activation (GO:0046634)	101	37	6.91	+	5.35	4.16E-14	3.09E-12
positive regulation of T cell proliferation (GO:0042102)	101	37	6.91	+	5.35	4.16E-14	3.08E-12
monocyte chemotaxis (GO:0002548)	41	15	2.81	+	5.35	1.55E-06	5.05E-05
positive regulation of monocyte chemotaxis (GO:0090026)	22	8	1.51	+	5.32	4.55E-04	8.33E-03
regulation of neuroinflammatory response (GO:0150077)	33	12	2.26	+	5.32	1.80E-05	4.66E-04
interferon-gamma-mediated signaling pathway (GO:0060333)	72	26	4.93	+	5.28	3.19E-10	1.68E-08
positive regulation of phagocytosis (GO:0050766)	64	23	4.38	+	5.25	3.58E-09	1.71E-07
regulation of phagocytosis (GO:0050764)	92	33	6.29	+	5.24	1.57E-12	1.02E-10
negative regulation of leukocyte mediated immunity (GO:0002704)	53	19	3.63	+	5.24	8.37E-08	3.38E-06
regulation of type 2 immune response (GO:0002828)	31	11	2.12	+	5.19	4.82E-05	1.14E-03
MyD88-dependent toll-like receptor signaling pathway (GO:0002755)	31	11	2.12	+	5.19	4.82E-05	1.14E-03
chemokine-mediated signaling pathway (GO:0070098)	79	28	5.40	+	5.18	9.52E-11	5.34E-09
granulocyte migration (GO:0097530)	96	34	6.57	+	5.18	9.68E-13	6.39E-11
positive regulation of regulatory T cell differentiation (GO:0045591)	17	6	1.16	+	5.16	2.68E-03	3.73E-02
negative regulation of interleukin-12 production (GO:0032695)	17	6	1.16	+	5.16	2.68E-03	3.73E-02
detection of bacterium (GO:0016045)	17	6	1.16	+	5.16	2.68E-03	3.72E-02
regulation of alpha-beta T cell proliferation (GO:0046640)	34	12	2.33	+	5.16	2.30E-05	5.85E-04
positive regulation of interleukin-1 beta production (GO:0032731)	54	19	3.69	+	5.14	1.06E-07	4.18E-06
negative regulation of leukocyte proliferation (GO:0070664)	91	32	6.23	+	5.14	5.24E-12	3.28E-10
lymphocyte migration (GO:0072676)	74	26	5.06	+	5.14	5.16E-10	2.66E-08
positive regulation of superoxide anion generation (GO:0032930)	20	7	1.37	+	5.12	1.24E-03	1.97E-02
positive regulation of lymphocyte chemotaxis (GO:0140131)	20	7	1.37	+	5.12	1.24E-03	1.97E-02
positive regulation of humoral immune response (GO:0002922)	20	7	1.37	+	5.12	1.24E-03	1.97E-02
regulation of killing of cells of other organism (GO:0051709)	23	8	1.57	+	5.08	5.79E-04	1.02E-02
membrane raft organization (GO:0031579)	23	8	1.57	+	5.08	5.79E-04	1.02E-02
negative regulation of regulated secretory pathway (GO:1903306)	23	8	1.57	+	5.08	5.79E-04	1.02E-02
regulation of interleukin-10 production (GO:0032653)	55	19	3.76	+	5.05	1.35E-07	5.16E-06
negative regulation of lymphocyte proliferation (GO:0050672)	84	29	5.75	+	5.05	7.39E-11	4.18E-09
regulation of monocyte chemotaxis (GO:0090025)	29	10	1.98	+	5.04	1.29E-04	2.74E-03
nucleotide-binding oligomerization domain containing signaling pathway (GO:0070423)	29	10	1.98	+	5.04	1.29E-04	2.73E-03
positive regulation of lymphocyte differentiation (GO:0045621)	102	35	6.98	+	5.02	9.48E-13	6.29E-11
negative regulation of mononuclear cell proliferation (GO:0032945)	85	29	5.82	+	4.99	9.31E-11	5.24E-09
cellular extravasation (GO:0045123)	44	15	3.01	+	4.98	3.18E-06	9.69E-05
positive regulation of T cell differentiation (GO:0045582)	89	30	6.09	+	4.93	5.66E-11	3.24E-09
cellular response to interferon-gamma (GO:0071346)	158	53	10.81	+	4.90	3.08E-18	3.13E-16
respiratory burst (GO:0045730)	21	7	1.44	+	4.87	1.56E-03	2.41E-02
mast cell mediated immunity (GO:0002448)	21	7	1.44	+	4.87	1.56E-03	2.41E-02
mast cell activation (GO:0045576)	24	8	1.64	+	4.87	7.30E-04	1.25E-02
positive regulation of tumor necrosis factor production (GO:0032760)	84	28	5.75	+	4.87	3.03E-10	1.60E-08
leukocyte chemotaxis (GO:0030595)	141	47	9.65	+	4.87	3.05E-16	2.69E-14
positive regulation of tumor necrosis factor superfamily cytokine production (GO:1903557)	87	29	5.95	+	4.87	1.46E-10	8.08E-09
regulation of tolerance induction (GO:0002643)	18	6	1.23	+	4.87	3.38E-03	4.54E-02
T cell mediated immunity (GO:0002456)	30	10	2.05	+	4.87	1.62E-04	3.35E-03
activation of NF-kappaB-inducing kinase activity (GO:0007250)	18	6	1.23	+	4.87	3.38E-03	4.54E-02
regulation of epithelial cell differentiation involved in kidney development (GO:2000696)	18	6	1.23	+	4.87	3.38E-03	4.53E-02
macrophage activation involved in immune response (GO:0002281)	18	6	1.23	+	4.87	3.38E-03	4.53E-02
epithelial cell-cell adhesion (GO:0090136)	18	6	1.23	+	4.87	3.38E-03	4.52E-02
pyroptosis (GO:0070269)	18	6	1.23	+	4.87	3.38E-03	4.52E-02
positive regulation of lymphocyte proliferation (GO:0050671)	138	46	9.44	+	4.87	6.32E-16	5.48E-14
nucleotide-binding domain, leucine rich repeat containing receptor signaling pathway (GO:0035872)	30	10	2.05	+	4.87	1.62E-04	3.34E-03
regulation of B cell proliferation (GO:0030888)	63	21	4.31	+	4.87	4.94E-08	2.03E-06
regulation of programmed necrotic cell death (GO:0062098)	30	10	2.05	+	4.87	1.62E-04	3.34E-03
T cell proliferation (GO:0042098)	36	12	2.46	+	4.87	3.65E-05	8.97E-04
negative regulation of lymphocyte mediated immunity (GO:0002707)	45	15	3.08	+	4.87	3.98E-06	1.20E-04
negative regulation of leukocyte chemotaxis (GO:0002689)	18	6	1.23	+	4.87	3.38E-03	4.52E-02
positive regulation of mononuclear cell proliferation (GO:0032946)	139	46	9.51	+	4.84	7.90E-16	6.67E-14
positive regulation of interleukin-6 production (GO:0032755)	85	28	5.82	+	4.81	3.78E-10	1.97E-08
myeloid leukocyte migration (GO:0097529)	125	41	8.55	+	4.79	3.74E-14	2.80E-12
positive regulation of chemokine production (GO:0032722)	61	20	4.17	+	4.79	1.28E-07	4.97E-06
regulation of myeloid leukocyte mediated immunity (GO:0002886)	55	18	3.76	+	4.78	5.51E-07	1.95E-05
negative regulation of leukocyte apoptotic process (GO:2000107)	46	15	3.15	+	4.77	4.97E-06	1.46E-04
positive regulation of muscle contraction (GO:0045933)	40	13	2.74	+	4.75	2.17E-05	5.56E-04
mononuclear cell migration (GO:0071674)	105	34	7.18	+	4.73	7.51E-12	4.63E-10
positive regulation of leukocyte cell-cell adhesion (GO:1903039)	238	77	16.28	+	4.73	4.13E-25	8.92E-23
actin filament polymerization (GO:0030041)	34	11	2.33	+	4.73	9.57E-05	2.11E-03
regulation of lymphocyte proliferation (GO:0050670)	226	73	15.46	+	4.72	7.84E-24	1.45E-21
regulation of neutrophil chemotaxis (GO:0090022)	31	10	2.12	+	4.72	2.02E-04	4.10E-03
negative regulation of lymphocyte activation (GO:0051250)	152	49	10.40	+	4.71	2.14E-16	1.92E-14
positive regulation of interleukin-8 production (GO:0032757)	59	19	4.04	+	4.71	3.30E-07	1.20E-05
negative regulation of interleukin-2 production (GO:0032703)	28	9	1.92	+	4.70	4.28E-04	7.92E-03
positive regulation of smooth muscle contraction (GO:0045987)	28	9	1.92	+	4.70	4.28E-04	7.92E-03
regulation of interleukin-6 production (GO:0032675)	134	43	9.17	+	4.69	1.68E-14	1.30E-12
regulation of mononuclear cell proliferation (GO:0032944)	228	73	15.60	+	4.68	1.21E-23	2.16E-21
regulation of T cell proliferation (GO:0042129)	172	55	11.77	+	4.67	4.15E-18	4.14E-16
regulation of superoxide anion generation (GO:0032928)	22	7	1.51	+	4.65	1.95E-03	2.90E-02
regulation of CD4-positive, alpha-beta T cell activation (GO:2000514)	66	21	4.52	+	4.65	9.50E-08	3.79E-06
regulation of icosanoid secretion (GO:0032303)	22	7	1.51	+	4.65	1.95E-03	2.89E-02
barbed-end actin filament capping (GO:0051016)	22	7	1.51	+	4.65	1.95E-03	2.89E-02
negative regulation of viral entry into host cell (GO:0046597)	22	7	1.51	+	4.65	1.95E-03	2.89E-02
positive regulation of T cell activation (GO:0050870)	217	69	14.85	+	4.65	2.82E-22	4.45E-20
regulation of transforming growth factor beta production (GO:0071634)	41	13	2.81	+	4.63	2.69E-05	6.78E-04
toll-like receptor signaling pathway (GO:0002224)	101	32	6.91	+	4.63	4.92E-11	2.89E-09
regulation of T-helper cell differentiation (GO:0045622)	38	12	2.60	+	4.62	5.65E-05	1.32E-03
pattern recognition receptor signaling pathway (GO:0002221)	127	40	8.69	+	4.60	2.27E-13	1.61E-11
cellular response to chemokine (GO:1990869)	89	28	6.09	+	4.60	8.95E-10	4.51E-08
response to chemokine (GO:1990868)	89	28	6.09	+	4.60	8.95E-10	4.50E-08
alpha-beta T cell activation (GO:0046631)	70	22	4.79	+	4.59	5.67E-08	2.32E-06
positive regulation of leukocyte proliferation (GO:0070665)	150	47	10.26	+	4.58	2.14E-15	1.77E-13
negative regulation of leukocyte activation (GO:0002695)	179	56	12.25	+	4.57	4.66E-18	4.63E-16
regulation of cell adhesion mediated by integrin (GO:0033628)	48	15	3.28	+	4.57	7.63E-06	2.16E-04
regulation of regulatory T cell differentiation (GO:0045589)	32	10	2.19	+	4.57	2.50E-04	4.97E-03
necrotic cell death (GO:0070265)	32	10	2.19	+	4.57	2.50E-04	4.97E-03
negative regulation of innate immune response (GO:0045824)	64	20	4.38	+	4.57	2.43E-07	9.09E-06
regulation of leukocyte degranulation (GO:0043300)	45	14	3.08	+	4.55	1.59E-05	4.18E-04
regulation of T cell differentiation (GO:0045580)	148	46	10.13	+	4.54	5.45E-15	4.43E-13
regulation of homotypic cell-cell adhesion (GO:0034110)	29	9	1.98	+	4.54	5.29E-04	9.49E-03
regulation of B cell differentiation (GO:0045577)	29	9	1.98	+	4.54	5.29E-04	9.48E-03
regulation of interleukin-1 beta production (GO:0032651)	87	27	5.95	+	4.54	2.28E-09	1.11E-07
regulation of ruffle assembly (GO:1900027)	29	9	1.98	+	4.54	5.29E-04	9.47E-03
regulation of leukocyte proliferation (GO:0070663)	245	76	16.76	+	4.53	7.20E-24	1.35E-21
regulation of neutrophil migration (GO:1902622)	42	13	2.87	+	4.52	3.32E-05	8.22E-04
cellular response to lipopolysaccharide (GO:0071222)	181	56	12.38	+	4.52	7.06E-18	6.92E-16
response to interferon-gamma (GO:0034341)	181	56	12.38	+	4.52	7.06E-18	6.88E-16
macrophage activation (GO:0042116)	55	17	3.76	+	4.52	2.17E-06	6.87E-05
cellular response to molecule of bacterial origin (GO:0071219)	191	59	13.07	+	4.52	9.76E-19	1.07E-16
receptor signaling pathway via JAK-STAT (GO:0007259)	39	12	2.67	+	4.50	6.96E-05	1.60E-03
regulation of syncytium formation by plasma membrane fusion (GO:0060142)	26	8	1.78	+	4.50	1.12E-03	1.81E-02
negative regulation of viral life cycle (GO:1903901)	26	8	1.78	+	4.50	1.12E-03	1.81E-02
negative regulation of cytokine production involved in immune response (GO:0002719)	26	8	1.78	+	4.50	1.12E-03	1.81E-02
regulation of T cell mediated immunity (GO:0002709)	78	24	5.34	+	4.50	2.01E-08	8.58E-07
regulation of toll-like receptor signaling pathway (GO:0034121)	72	22	4.93	+	4.47	8.57E-08	3.44E-06
negative regulation of chemokine production (GO:0032682)	23	7	1.57	+	4.45	2.40E-03	3.45E-02
regulation of astrocyte differentiation (GO:0048710)	23	7	1.57	+	4.45	2.40E-03	3.44E-02
positive regulation of cell-cell adhesion (GO:0022409)	281	85	19.22	+	4.42	6.05E-26	1.40E-23
regulation of leukocyte cell-cell adhesion (GO:1903037)	324	98	22.17	+	4.42	9.16E-30	2.83E-27
cellular defense response (GO:0006968)	53	16	3.63	+	4.41	5.52E-06	1.60E-04
positive regulation of interleukin-1 production (GO:0032732)	63	19	4.31	+	4.41	7.58E-07	2.61E-05
positive regulation of neutrophil migration (GO:1902624)	30	9	2.05	+	4.39	6.49E-04	1.13E-02
regulation of interleukin-8 production (GO:0032677)	80	24	5.47	+	4.39	3.00E-08	1.27E-06
cellular response to interleukin-4 (GO:0071353)	30	9	2.05	+	4.39	6.49E-04	1.13E-02
regulation of mast cell degranulation (GO:0043304)	30	9	2.05	+	4.39	6.49E-04	1.13E-02
TRIF-dependent toll-like receptor signaling pathway (GO:0035666)	30	9	2.05	+	4.39	6.49E-04	1.12E-02
receptor signaling pathway via STAT (GO:0097696)	40	12	2.74	+	4.39	8.52E-05	1.91E-03
programmed necrotic cell death (GO:0097300)	30	9	2.05	+	4.39	6.49E-04	1.12E-02
regulation of chemokine production (GO:0032642)	87	26	5.95	+	4.37	8.62E-09	3.92E-07
regulation of cytokine production involved in immune response (GO:0002718)	87	26	5.95	+	4.37	8.62E-09	3.91E-07
regulation of T cell activation (GO:0050863)	332	99	22.71	+	4.36	1.19E-29	3.61E-27
purinergic nucleotide receptor signaling pathway (GO:0035590)	47	14	3.22	+	4.35	2.39E-05	6.06E-04
positive regulation of interleukin-10 production (GO:0032733)	37	11	2.53	+	4.35	1.79E-04	3.67E-03
negative regulation of T cell activation (GO:0050868)	118	35	8.07	+	4.34	2.86E-11	1.71E-09
viral genome replication (GO:0019079)	27	8	1.85	+	4.33	1.38E-03	2.15E-02
regulation of leukocyte adhesion to vascular endothelial cell (GO:1904994)	27	8	1.85	+	4.33	1.38E-03	2.15E-02
regulation of tumor necrosis factor production (GO:0032680)	142	42	9.71	+	4.32	3.30E-13	2.31E-11
regulation of tumor necrosis factor superfamily cytokine production (GO:1903555)	146	43	9.99	+	4.30	1.95E-13	1.40E-11
heterotypic cell-cell adhesion (GO:0034113)	34	10	2.33	+	4.30	3.75E-04	7.03E-03
T cell activation (GO:0042110)	242	71	16.56	+	4.29	3.11E-21	4.16E-19
regulation of leukocyte apoptotic process (GO:2000106)	82	24	5.61	+	4.28	4.45E-08	1.84E-06
regulation of T cell differentiation in thymus (GO:0033081)	24	7	1.64	+	4.26	2.93E-03	4.04E-02
necroptotic process (GO:0070266)	24	7	1.64	+	4.26	2.93E-03	4.04E-02
ribonucleoside catabolic process (GO:0042454)	24	7	1.64	+	4.26	2.93E-03	4.03E-02
regulation of mast cell activation involved in immune response (GO:0033006)	31	9	2.12	+	4.24	7.90E-04	1.33E-02
negative regulation of lymphocyte apoptotic process (GO:0070229)	31	9	2.12	+	4.24	7.90E-04	1.33E-02
negative regulation of cell activation (GO:0050866)	200	58	13.68	+	4.24	2.19E-17	2.05E-15
regulation of lymphocyte differentiation (GO:0045619)	176	51	12.04	+	4.24	1.93E-15	1.60E-13
T cell differentiation (GO:0030217)	145	42	9.92	+	4.23	5.89E-13	3.99E-11
regulation of T cell mediated cytotoxicity (GO:0001914)	38	11	2.60	+	4.23	2.17E-04	4.37E-03
detection of biotic stimulus (GO:0009595)	38	11	2.60	+	4.23	2.17E-04	4.37E-03
cellular response to biotic stimulus (GO:0071216)	215	62	14.71	+	4.22	2.14E-18	2.26E-16
negative regulation of leukocyte cell-cell adhesion (GO:1903038)	129	37	8.83	+	4.19	1.77E-11	1.08E-09
positive regulation of leukocyte apoptotic process (GO:2000108)	28	8	1.92	+	4.18	1.67E-03	2.55E-02
regulation of macrophage activation (GO:0043030)	56	16	3.83	+	4.18	9.91E-06	2.74E-04
positive regulation of cytokine production involved in immune response (GO:0002720)	56	16	3.83	+	4.18	9.91E-06	2.74E-04
regulation of interleukin-1 production (GO:0032652)	102	29	6.98	+	4.16	3.15E-09	1.51E-07
positive regulation of interferon-gamma production (GO:0032729)	67	19	4.58	+	4.15	1.64E-06	5.31E-05
T cell costimulation (GO:0031295)	53	15	3.63	+	4.14	2.05E-05	5.28E-04
negative regulation of T cell differentiation (GO:0045581)	46	13	3.15	+	4.13	7.30E-05	1.68E-03
negative regulation of exocytosis (GO:0045920)	32	9	2.19	+	4.11	9.55E-04	1.57E-02
regulation of leukocyte chemotaxis (GO:0002688)	121	34	8.28	+	4.11	1.84E-10	1.00E-08
alpha-beta T cell differentiation (GO:0046632)	57	16	3.90	+	4.10	1.19E-05	3.22E-04
cell adhesion mediated by integrin (GO:0033627)	25	7	1.71	+	4.09	3.55E-03	4.64E-02
positive regulation of natural killer cell mediated cytotoxicity (GO:0045954)	25	7	1.71	+	4.09	3.55E-03	4.64E-02
positive regulation of leukocyte chemotaxis (GO:0002690)	93	26	6.36	+	4.09	2.70E-08	1.15E-06
positive regulation of leukocyte differentiation (GO:1902107)	154	43	10.54	+	4.08	8.82E-13	5.92E-11
positive regulation of hemopoiesis (GO:1903708)	154	43	10.54	+	4.08	8.82E-13	5.90E-11
lamellipodium organization (GO:0097581)	43	12	2.94	+	4.08	1.52E-04	3.16E-03
regulation of natural killer cell mediated cytotoxicity (GO:0042269)	43	12	2.94	+	4.08	1.52E-04	3.16E-03
lymphocyte activation (GO:0046649)	391	109	26.75	+	4.07	1.88E-30	5.92E-28
positive regulation of reactive oxygen species biosynthetic process (GO:1903428)	54	15	3.69	+	4.06	2.46E-05	6.22E-04
astrocyte development (GO:0014002)	36	10	2.46	+	4.06	5.48E-04	9.77E-03
regulation of T cell apoptotic process (GO:0070232)	36	10	2.46	+	4.06	5.48E-04	9.76E-03
positive regulation of cell killing (GO:0031343)	72	20	4.93	+	4.06	1.16E-06	3.81E-05
regulation of natural killer cell mediated immunity (GO:0002715)	47	13	3.22	+	4.04	8.77E-05	1.95E-03
cellular response to lipoprotein particle stimulus (GO:0071402)	29	8	1.98	+	4.03	2.01E-03	2.98E-02
negative regulation of peptidyl-serine phosphorylation (GO:0033137)	29	8	1.98	+	4.03	2.01E-03	2.97E-02
regulation of defense response to virus by virus (GO:0050690)	29	8	1.98	+	4.03	2.01E-03	2.97E-02
actin filament bundle assembly (GO:0051017)	58	16	3.97	+	4.03	1.43E-05	3.81E-04
negative regulation of T cell proliferation (GO:0042130)	69	19	4.72	+	4.02	2.37E-06	7.44E-05
regulation of cell-cell adhesion (GO:0022407)	434	119	29.69	+	4.01	1.26E-32	4.52E-30
negative regulation of interleukin-6 production (GO:0032715)	44	12	3.01	+	3.99	1.82E-04	3.72E-03
positive regulation of fatty acid transport (GO:2000193)	33	9	2.26	+	3.99	1.15E-03	1.85E-02
response to interleukin-4 (GO:0070670)	33	9	2.26	+	3.99	1.15E-03	1.84E-02
MyD88-independent toll-like receptor signaling pathway (GO:0002756)	33	9	2.26	+	3.99	1.15E-03	1.84E-02
lymphocyte costimulation (GO:0031294)	55	15	3.76	+	3.99	2.95E-05	7.37E-04
cell chemotaxis (GO:0060326)	202	55	13.82	+	3.98	1.44E-15	1.20E-13
positive regulation of lymphocyte migration (GO:2000403)	37	10	2.53	+	3.95	6.57E-04	1.13E-02
positive regulation of T cell mediated immunity (GO:0002711)	52	14	3.56	+	3.94	6.08E-05	1.41E-03
positive regulation of NIK/NF-kappaB signaling (GO:1901224)	67	18	4.58	+	3.93	5.81E-06	1.67E-04
positive regulation of nitric oxide biosynthetic process (GO:0045429)	41	11	2.81	+	3.92	3.77E-04	7.06E-03
positive regulation of B cell proliferation (GO:0030890)	41	11	2.81	+	3.92	3.77E-04	7.05E-03
response to lipopolysaccharide (GO:0032496)	317	85	21.69	+	3.92	5.23E-23	8.88E-21
positive regulation of smooth muscle cell proliferation (GO:0048661)	86	23	5.88	+	3.91	3.29E-07	1.20E-05
positive regulation of T cell migration (GO:2000406)	30	8	2.05	+	3.90	2.41E-03	3.45E-02
positive regulation of signaling receptor activity (GO:2000273)	45	12	3.08	+	3.90	2.17E-04	4.36E-03
response to molecule of bacterial origin (GO:0002237)	334	89	22.85	+	3.89	6.98E-24	1.33E-21
lymphocyte differentiation (GO:0030098)	248	66	16.97	+	3.89	5.43E-18	5.35E-16
regulation of leukocyte mediated cytotoxicity (GO:0001910)	79	21	5.40	+	3.89	1.15E-06	3.81E-05
lymphocyte proliferation (GO:0046651)	79	21	5.40	+	3.89	1.15E-06	3.80E-05
positive regulation of cytokine-mediated signaling pathway (GO:0001961)	49	13	3.35	+	3.88	1.25E-04	2.67E-03
actin filament bundle organization (GO:0061572)	61	16	4.17	+	3.83	2.43E-05	6.15E-04
positive regulation of nitric oxide metabolic process (GO:1904407)	42	11	2.87	+	3.83	4.49E-04	8.24E-03
mononuclear cell differentiation (GO:1903131)	287	75	19.64	+	3.82	6.85E-20	8.07E-18
leukocyte homeostasis (GO:0001776)	69	18	4.72	+	3.81	8.19E-06	2.30E-04
modulation by symbiont of entry into host (GO:0052372)	50	13	3.42	+	3.80	1.49E-04	3.11E-03
T cell differentiation in thymus (GO:0033077)	50	13	3.42	+	3.80	1.49E-04	3.11E-03
negative regulation of lymphocyte differentiation (GO:0045620)	54	14	3.69	+	3.79	8.58E-05	1.92E-03
mononuclear cell proliferation (GO:0032943)	81	21	5.54	+	3.79	1.62E-06	5.23E-05
columnar/cuboidal epithelial cell development (GO:0002066)	35	9	2.39	+	3.76	1.63E-03	2.49E-02
regulation of cell killing (GO:0031341)	113	29	7.73	+	3.75	2.17E-08	9.27E-07
ephrin receptor signaling pathway (GO:0048013)	86	22	5.88	+	3.74	1.11E-06	3.70E-05
regulation of viral entry into host cell (GO:0046596)	43	11	2.94	+	3.74	5.31E-04	9.49E-03
negative regulation of leukocyte migration (GO:0002686)	43	11	2.94	+	3.74	5.31E-04	9.48E-03
negative regulation of cell-cell adhesion (GO:0022408)	184	47	12.59	+	3.73	1.16E-12	7.65E-11
leukocyte proliferation (GO:0070661)	94	24	6.43	+	3.73	3.78E-07	1.37E-05
positive regulation of leukocyte mediated cytotoxicity (GO:0001912)	55	14	3.76	+	3.72	1.01E-04	2.21E-03
regulation of lymphocyte apoptotic process (GO:0070228)	55	14	3.76	+	3.72	1.01E-04	2.21E-03
negative regulation of tumor necrosis factor superfamily cytokine production (GO:1903556)	59	15	4.04	+	3.72	5.86E-05	1.37E-03
regulation of leukocyte differentiation (GO:1902105)	282	71	19.29	+	3.68	3.73E-18	3.77E-16
regulation of granulocyte chemotaxis (GO:0071622)	48	12	3.28	+	3.65	3.59E-04	6.78E-03
positive regulation of calcium-mediated signaling (GO:0050850)	32	8	2.19	+	3.65	3.38E-03	4.52E-02
regulation of cytokine production involved in inflammatory response (GO:1900015)	48	12	3.28	+	3.65	3.59E-04	6.77E-03
positive regulation of epithelial to mesenchymal transition (GO:0010718)	48	12	3.28	+	3.65	3.59E-04	6.77E-03
regulation of vascular endothelial growth factor production (GO:0010574)	32	8	2.19	+	3.65	3.38E-03	4.52E-02
positive regulation of organic acid transport (GO:0032892)	40	10	2.74	+	3.65	1.09E-03	1.77E-02
regulation of interferon-gamma production (GO:0032649)	108	27	7.39	+	3.65	1.04E-07	4.10E-06
cellular response to vascular endothelial growth factor stimulus (GO:0035924)	44	11	3.01	+	3.65	6.26E-04	1.10E-02
cellular response to amyloid-beta (GO:1904646)	36	9	2.46	+	3.65	1.92E-03	2.86E-02
regulation of necrotic cell death (GO:0010939)	40	10	2.74	+	3.65	1.09E-03	1.77E-02
regulation of platelet activation (GO:0010543)	36	9	2.46	+	3.65	1.92E-03	2.86E-02
positive regulation of response to cytokine stimulus (GO:0060760)	56	14	3.83	+	3.65	1.19E-04	2.56E-03
lamellipodium assembly (GO:0030032)	36	9	2.46	+	3.65	1.92E-03	2.86E-02
positive regulation of adaptive immune response based on somatic recombination of immune receptors built from immunoglobulin superfamily domains (GO:0002824)	100	25	6.84	+	3.65	3.05E-07	1.12E-05
cytoplasmic pattern recognition receptor signaling pathway (GO:0002753)	40	10	2.74	+	3.65	1.09E-03	1.77E-02
positive regulation of immune effector process (GO:0002699)	221	55	15.12	+	3.64	3.50E-14	2.64E-12
leukocyte migration (GO:0050900)	378	94	25.86	+	3.63	2.43E-23	4.25E-21
regulation of smooth muscle cell proliferation (GO:0048660)	133	33	9.10	+	3.63	4.84E-09	2.26E-07
leukocyte differentiation (GO:0002521)	353	87	24.15	+	3.60	1.83E-21	2.53E-19
positive regulation of cell adhesion (GO:0045785)	435	107	29.76	+	3.60	4.05E-26	9.54E-24
positive regulation of gliogenesis (GO:0014015)	61	15	4.17	+	3.59	8.09E-05	1.82E-03
regulation of adaptive immune response (GO:0002819)	171	42	11.70	+	3.59	5.26E-11	3.04E-09
negative regulation of tumor necrosis factor production (GO:0032720)	57	14	3.90	+	3.59	1.40E-04	2.95E-03
regulation of leukocyte migration (GO:0002685)	208	51	14.23	+	3.58	4.86E-13	3.32E-11
viral entry into host cell (GO:0046718)	102	25	6.98	+	3.58	4.19E-07	1.50E-05
leukocyte activation (GO:0045321)	935	229	63.97	+	3.58	5.94E-56	2.34E-52
regulation of NIK/NF-kappaB signaling (GO:1901222)	98	24	6.70	+	3.58	7.18E-07	2.48E-05
T cell receptor signaling pathway (GO:0050852)	180	44	12.31	+	3.57	2.10E-11	1.27E-09
positive regulation of inflammatory response (GO:0050729)	127	31	8.69	+	3.57	1.94E-08	8.36E-07
positive regulation of glial cell differentiation (GO:0045687)	41	10	2.81	+	3.57	1.28E-03	2.03E-02
regulation of cytokine-mediated signaling pathway (GO:0001959)	164	40	11.22	+	3.57	1.80E-10	9.87E-09
activation of JUN kinase activity (GO:0007257)	41	10	2.81	+	3.57	1.28E-03	2.03E-02
amino sugar metabolic process (GO:0006040)	41	10	2.81	+	3.57	1.28E-03	2.03E-02
positive regulation of receptor signaling pathway via STAT (GO:1904894)	41	10	2.81	+	3.57	1.28E-03	2.03E-02
negative regulation of alpha-beta T cell activation (GO:0046636)	41	10	2.81	+	3.57	1.28E-03	2.02E-02
B cell proliferation (GO:0042100)	41	10	2.81	+	3.57	1.28E-03	2.02E-02
regulation of adaptive immune response based on somatic recombination of immune receptors built from immunoglobulin superfamily domains (GO:0002822)	156	38	10.67	+	3.56	5.27E-10	2.70E-08
prostaglandin metabolic process (GO:0006693)	37	9	2.53	+	3.56	2.25E-03	3.27E-02
prostanoid metabolic process (GO:0006692)	37	9	2.53	+	3.56	2.25E-03	3.27E-02
positive regulation of receptor signaling pathway via JAK-STAT (GO:0046427)	37	9	2.53	+	3.56	2.25E-03	3.26E-02
regulation of lymphocyte migration (GO:2000401)	62	15	4.24	+	3.54	9.46E-05	2.09E-03
positive regulation of cytokine production (GO:0001819)	440	106	30.10	+	3.52	2.87E-25	6.38E-23
positive regulation of stress-activated protein kinase signaling cascade (GO:0070304)	117	28	8.00	+	3.50	1.32E-07	5.11E-06
B cell activation involved in immune response (GO:0002312)	46	11	3.15	+	3.50	8.59E-04	1.43E-02
regulation of bone resorption (GO:0045124)	46	11	3.15	+	3.50	8.59E-04	1.43E-02
response to amyloid-beta (GO:1904645)	46	11	3.15	+	3.50	8.59E-04	1.43E-02
negative regulation of cell adhesion (GO:0007162)	281	67	19.22	+	3.49	3.41E-16	2.99E-14
regulation of mast cell activation (GO:0033003)	42	10	2.87	+	3.48	1.50E-03	2.33E-02
positive regulation of adaptive immune response (GO:0002821)	105	25	7.18	+	3.48	6.63E-07	2.30E-05
inflammatory response (GO:0006954)	496	118	33.93	+	3.48	1.23E-27	3.19E-25
regulation of cytokine production (GO:0001817)	707	168	48.37	+	3.47	3.22E-39	1.69E-36
regulation of pattern recognition receptor signaling pathway (GO:0062207)	101	24	6.91	+	3.47	1.14E-06	3.77E-05
positive regulation of epidermal growth factor receptor signaling pathway (GO:0045742)	38	9	2.60	+	3.46	2.63E-03	3.68E-02
regulation of lymphocyte activation (GO:0051249)	532	126	36.40	+	3.46	2.59E-29	7.55E-27
cortical actin cytoskeleton organization (GO:0030866)	38	9	2.60	+	3.46	2.63E-03	3.68E-02
positive regulation of heart contraction (GO:0045823)	38	9	2.60	+	3.46	2.63E-03	3.68E-02
cellular response to ketone (GO:1901655)	93	22	6.36	+	3.46	3.34E-06	1.02E-04
entry into host (GO:0044409)	110	26	7.53	+	3.45	4.50E-07	1.61E-05
acute inflammatory response (GO:0002526)	72	17	4.93	+	3.45	4.31E-05	1.03E-03
cytokine production (GO:0001816)	89	21	6.09	+	3.45	5.73E-06	1.65E-04
regulation of leukocyte mediated immunity (GO:0002703)	212	50	14.50	+	3.45	2.81E-12	1.79E-10
lymphocyte homeostasis (GO:0002260)	51	12	3.49	+	3.44	5.74E-04	1.02E-02
regulation of JUN kinase activity (GO:0043506)	85	20	5.82	+	3.44	9.84E-06	2.73E-04
positive regulation of JNK cascade (GO:0046330)	85	20	5.82	+	3.44	9.84E-06	2.73E-04
positive regulation of stress-activated MAPK cascade (GO:0032874)	115	27	7.87	+	3.43	3.05E-07	1.12E-05
negative regulation of response to biotic stimulus (GO:0002832)	98	23	6.70	+	3.43	2.26E-06	7.15E-05
regulation of response to cytokine stimulus (GO:0060759)	175	41	11.97	+	3.42	3.03E-10	1.60E-08
positive regulation of organ growth (GO:0046622)	47	11	3.22	+	3.42	9.99E-04	1.63E-02
negative regulation of adaptive immune response based on somatic recombination of immune receptors built from immunoglobulin superfamily domains (GO:0002823)	47	11	3.22	+	3.42	9.99E-04	1.63E-02
regulation of leukocyte activation (GO:0002694)	616	144	42.14	+	3.42	6.19E-33	2.38E-30
actin polymerization or depolymerization (GO:0008154)	60	14	4.10	+	3.41	2.22E-04	4.44E-03
positive regulation of NF-kappaB transcription factor activity (GO:0051092)	163	38	11.15	+	3.41	1.51E-09	7.48E-08
positive regulation of pattern recognition receptor signaling pathway (GO:0062208)	43	10	2.94	+	3.40	1.74E-03	2.66E-02
collagen catabolic process (GO:0030574)	43	10	2.94	+	3.40	1.74E-03	2.66E-02
regulation of JNK cascade (GO:0046328)	129	30	8.83	+	3.40	8.19E-08	3.31E-06
negative regulation of immune effector process (GO:0002698)	125	29	8.55	+	3.39	1.40E-07	5.35E-06
positive regulation of JUN kinase activity (GO:0043507)	69	16	4.72	+	3.39	8.61E-05	1.92E-03
positive regulation of lymphocyte activation (GO:0051251)	381	88	26.07	+	3.38	4.01E-20	4.94E-18
positive regulation of mononuclear cell migration (GO:0071677)	65	15	4.45	+	3.37	1.49E-04	3.11E-03
negative regulation of toll-like receptor signaling pathway (GO:0034122)	39	9	2.67	+	3.37	3.06E-03	4.18E-02
positive regulation of neural precursor cell proliferation (GO:2000179)	52	12	3.56	+	3.37	6.66E-04	1.15E-02
astrocyte differentiation (GO:0048708)	52	12	3.56	+	3.37	6.66E-04	1.15E-02
negative regulation of adaptive immune response (GO:0002820)	52	12	3.56	+	3.37	6.66E-04	1.15E-02
negative regulation of production of molecular mediator of immune response (GO:0002701)	39	9	2.67	+	3.37	3.06E-03	4.18E-02
defense response to Gram-positive bacterium (GO:0050830)	100	23	6.84	+	3.36	3.03E-06	9.32E-05
regulation of cell activation (GO:0050865)	658	151	45.02	+	3.35	9.23E-34	3.73E-31
lysosome localization (GO:0032418)	48	11	3.28	+	3.35	1.16E-03	1.86E-02
response to interleukin-1 (GO:0070555)	201	46	13.75	+	3.35	4.98E-11	2.91E-09
response to fungus (GO:0009620)	57	13	3.90	+	3.33	4.44E-04	8.17E-03
positive regulation of leukocyte migration (GO:0002687)	136	31	9.30	+	3.33	7.39E-08	3.02E-06
glandular epithelial cell differentiation (GO:0002067)	44	10	3.01	+	3.32	2.02E-03	2.97E-02
regulation of myelination (GO:0031641)	44	10	3.01	+	3.32	2.02E-03	2.97E-02
apoptotic cell clearance (GO:0043277)	44	10	3.01	+	3.32	2.02E-03	2.97E-02
cytokine-mediated signaling pathway (GO:0019221)	682	155	46.66	+	3.32	3.04E-34	1.26E-31
regulation of cell adhesion (GO:0030155)	726	165	49.67	+	3.32	1.81E-36	8.66E-34
regulation of production of molecular mediator of immune response (GO:0002700)	150	34	10.26	+	3.31	1.98E-08	8.49E-07
regulation of fatty acid transport (GO:2000191)	53	12	3.63	+	3.31	7.70E-04	1.30E-02
regulation of bone remodeling (GO:0046850)	53	12	3.63	+	3.31	7.70E-04	1.30E-02
movement in host environment (GO:0052126)	115	26	7.87	+	3.30	9.30E-07	3.15E-05
positive regulation of leukocyte activation (GO:0002696)	425	96	29.08	+	3.30	2.83E-21	3.85E-19
negative regulation of cell-substrate adhesion (GO:0010812)	62	14	4.24	+	3.30	2.96E-04	5.77E-03
regulation of tumor necrosis factor-mediated signaling pathway (GO:0010803)	62	14	4.24	+	3.30	2.96E-04	5.76E-03
negative regulation of leukocyte differentiation (GO:1902106)	102	23	6.98	+	3.30	4.03E-06	1.20E-04
vascular endothelial growth factor receptor signaling pathway (GO:0048010)	71	16	4.86	+	3.29	1.15E-04	2.47E-03
response to dexamethasone (GO:0071548)	40	9	2.74	+	3.29	3.54E-03	4.64E-02
positive regulation of ERBB signaling pathway (GO:1901186)	40	9	2.74	+	3.29	3.54E-03	4.63E-02
positive regulation of blood circulation (GO:1903524)	40	9	2.74	+	3.29	3.54E-03	4.63E-02
myeloid leukocyte activation (GO:0002274)	587	132	40.16	+	3.29	8.36E-29	2.27E-26
positive regulation of cell activation (GO:0050867)	436	98	29.83	+	3.29	1.45E-21	2.04E-19
cell activation (GO:0001775)	1084	243	74.16	+	3.28	1.80E-53	4.73E-50
regulation of nitric oxide biosynthetic process (GO:0045428)	58	13	3.97	+	3.28	5.12E-04	9.22E-03
negative regulation of chemotaxis (GO:0050922)	58	13	3.97	+	3.28	5.12E-04	9.21E-03
cortical cytoskeleton organization (GO:0030865)	58	13	3.97	+	3.28	5.12E-04	9.20E-03
B cell differentiation (GO:0030183)	116	26	7.94	+	3.28	1.07E-06	3.58E-05
cellular response to drug (GO:0035690)	67	15	4.58	+	3.27	1.98E-04	4.03E-03
antimicrobial humoral immune response mediated by antimicrobial peptide (GO:0061844)	103	23	7.05	+	3.26	4.63E-06	1.37E-04
positive regulation of blood vessel endothelial cell migration (GO:0043536)	54	12	3.69	+	3.25	8.87E-04	1.47E-02
negative regulation of smooth muscle cell proliferation (GO:0048662)	45	10	3.08	+	3.25	2.33E-03	3.36E-02
release of sequestered calcium ion into cytosol (GO:0051209)	45	10	3.08	+	3.25	2.33E-03	3.36E-02
negative regulation of hemopoiesis (GO:1903707)	104	23	7.12	+	3.23	5.32E-06	1.54E-04
cellular response to alcohol (GO:0097306)	86	19	5.88	+	3.23	3.45E-05	8.51E-04
positive regulation of leukocyte mediated immunity (GO:0002705)	127	28	8.69	+	3.22	5.57E-07	1.96E-05
B cell activation (GO:0042113)	164	36	11.22	+	3.21	1.56E-08	6.79E-07
natural killer cell activation (GO:0030101)	55	12	3.76	+	3.19	1.02E-03	1.66E-02
positive regulation of reactive oxygen species metabolic process (GO:2000379)	101	22	6.91	+	3.18	1.04E-05	2.87E-04
cellular response to tumor necrosis factor (GO:0071356)	248	54	16.97	+	3.18	5.54E-12	3.45E-10
negative regulation of cytokine production (GO:0001818)	285	62	19.50	+	3.18	1.53E-13	1.11E-11
negative regulation of sequestering of calcium ion (GO:0051283)	46	10	3.15	+	3.18	2.68E-03	3.72E-02
cellular response to interleukin-1 (GO:0071347)	175	38	11.97	+	3.17	8.09E-09	3.69E-07
cell killing (GO:0001906)	120	26	8.21	+	3.17	1.85E-06	5.92E-05
regulation of nitric oxide metabolic process (GO:0080164)	60	13	4.10	+	3.17	6.75E-04	1.16E-02
regulation of lymphocyte mediated immunity (GO:0002706)	157	34	10.74	+	3.17	5.16E-08	2.12E-06
response to vitamin (GO:0033273)	88	19	6.02	+	3.16	4.53E-05	1.09E-03
regulation of lamellipodium organization (GO:1902743)	51	11	3.49	+	3.15	1.76E-03	2.68E-02
regulation of interferon-beta production (GO:0032648)	51	11	3.49	+	3.15	1.76E-03	2.68E-02
regulation of stress-activated protein kinase signaling cascade (GO:0070302)	181	39	12.38	+	3.15	6.21E-09	2.87E-07
regulation of reactive oxygen species biosynthetic process (GO:1903426)	93	20	6.36	+	3.14	3.03E-05	7.54E-04
positive regulation of ERK1 and ERK2 cascade (GO:0070374)	205	44	14.03	+	3.14	7.47E-10	3.80E-08
granulocyte activation (GO:0036230)	499	107	34.14	+	3.13	4.22E-22	6.52E-20
positive regulation of cell-matrix adhesion (GO:0001954)	56	12	3.83	+	3.13	1.17E-03	1.87E-02
killing of cells of other organism (GO:0031640)	84	18	5.75	+	3.13	7.74E-05	1.76E-03
neutrophil activation (GO:0042119)	495	106	33.87	+	3.13	7.26E-22	1.05E-19
calcium-mediated signaling (GO:0019722)	145	31	9.92	+	3.12	2.52E-07	9.37E-06
myeloid cell activation involved in immune response (GO:0002275)	524	112	35.85	+	3.12	5.35E-23	8.98E-21
positive regulation of production of molecular mediator of immune response (GO:0002702)	103	22	7.05	+	3.12	1.36E-05	3.63E-04
regulation of stress-activated MAPK cascade (GO:0032872)	178	38	12.18	+	3.12	1.20E-08	5.36E-07
regulation of tissue remodeling (GO:0034103)	75	16	5.13	+	3.12	1.98E-04	4.03E-03
positive regulation of epithelial cell migration (GO:0010634)	150	32	10.26	+	3.12	1.70E-07	6.43E-06
collagen metabolic process (GO:0032963)	61	13	4.17	+	3.12	7.72E-04	1.30E-02
positive regulation of lymphocyte mediated immunity (GO:0002708)	108	23	7.39	+	3.11	9.09E-06	2.53E-04
CD4-positive, alpha-beta T cell activation (GO:0035710)	47	10	3.22	+	3.11	3.06E-03	4.18E-02
regulation of phospholipase C activity (GO:1900274)	47	10	3.22	+	3.11	3.06E-03	4.18E-02
leukocyte activation involved in immune response (GO:0002366)	630	134	43.10	+	3.11	3.26E-27	8.02E-25
positive regulation of tyrosine phosphorylation of STAT protein (GO:0042531)	66	14	4.52	+	3.10	5.12E-04	9.23E-03
myeloid leukocyte mediated immunity (GO:0002444)	515	109	35.23	+	3.09	4.05E-22	6.33E-20
regulation of innate immune response (GO:0045088)	312	66	21.35	+	3.09	7.71E-14	5.63E-12
antimicrobial humoral response (GO:0019730)	156	33	10.67	+	3.09	1.30E-07	5.02E-06
glomerulus development (GO:0032835)	52	11	3.56	+	3.09	2.02E-03	2.97E-02
leukocyte degranulation (GO:0043299)	506	107	34.62	+	3.09	1.05E-21	1.50E-19
cell activation involved in immune response (GO:0002263)	634	134	43.37	+	3.09	5.50E-27	1.33E-24
positive regulation of chemotaxis (GO:0050921)	142	30	9.71	+	3.09	4.87E-07	1.74E-05
positive regulation of endopeptidase activity (GO:0010950)	180	38	12.31	+	3.09	1.56E-08	6.78E-07
JNK cascade (GO:0007254)	86	18	5.88	+	3.06	1.00E-04	2.19E-03
regulation of cell shape (GO:0008360)	153	32	10.47	+	3.06	2.49E-07	9.28E-06
regulation of organic acid transport (GO:0032890)	67	14	4.58	+	3.05	5.83E-04	1.02E-02
regulation of peptidyl-tyrosine phosphorylation (GO:0050730)	259	54	17.72	+	3.05	2.32E-11	1.39E-09
regulation of acute inflammatory response (GO:0002673)	48	10	3.28	+	3.05	3.49E-03	4.60E-02
negative regulation of G protein-coupled receptor signaling pathway (GO:0045744)	48	10	3.28	+	3.05	3.49E-03	4.59E-02
regulation of glycoprotein metabolic process (GO:1903018)	48	10	3.28	+	3.05	3.49E-03	4.59E-02
positive regulation of cysteine-type endopeptidase activity (GO:2001056)	154	32	10.54	+	3.04	2.83E-07	1.04E-05
endothelial cell development (GO:0001885)	53	11	3.63	+	3.03	2.30E-03	3.32E-02
negative regulation of peptidyl-tyrosine phosphorylation (GO:0050732)	53	11	3.63	+	3.03	2.30E-03	3.32E-02
regulation of chemotaxis (GO:0050920)	222	46	15.19	+	3.03	8.26E-10	4.19E-08
neutrophil mediated immunity (GO:0002446)	493	102	33.73	+	3.02	3.84E-20	4.81E-18
regulation of smooth muscle contraction (GO:0006940)	58	12	3.97	+	3.02	1.51E-03	2.35E-02
myeloid leukocyte differentiation (GO:0002573)	121	25	8.28	+	3.02	5.99E-06	1.72E-04
response to tumor necrosis factor (GO:0034612)	276	57	18.88	+	3.02	8.95E-12	5.49E-10
positive regulation of defense response (GO:0031349)	354	73	24.22	+	3.01	1.11E-14	8.75E-13
type I interferon signaling pathway (GO:0060337)	68	14	4.65	+	3.01	6.62E-04	1.14E-02
neutrophil activation involved in immune response (GO:0002283)	486	100	33.25	+	3.01	1.27E-19	1.48E-17
positive regulation of I-kappaB kinase/NF-kappaB signaling (GO:0043123)	185	38	12.66	+	3.00	2.93E-08	1.24E-06
neutrophil degranulation (GO:0043312)	482	99	32.98	+	3.00	2.18E-19	2.49E-17
positive regulation of peptidyl-tyrosine phosphorylation (GO:0050731)	195	40	13.34	+	3.00	1.32E-08	5.83E-07
activation of MAPK activity (GO:0000187)	156	32	10.67	+	3.00	3.63E-07	1.32E-05
regulation of tyrosine phosphorylation of STAT protein (GO:0042509)	78	16	5.34	+	3.00	2.92E-04	5.69E-03
negative regulation of viral process (GO:0048525)	93	19	6.36	+	2.99	8.62E-05	1.92E-03
regulation of response to biotic stimulus (GO:0002831)	421	86	28.80	+	2.99	7.30E-17	6.77E-15
positive regulation of endothelial cell migration (GO:0010595)	108	22	7.39	+	2.98	2.56E-05	6.46E-04
cellular response to cytokine stimulus (GO:0071345)	1007	205	68.89	+	2.98	2.37E-39	1.29E-36
lymphocyte activation involved in immune response (GO:0002285)	113	23	7.73	+	2.98	1.71E-05	4.47E-04
regulation of type I interferon production (GO:0032479)	128	26	8.76	+	2.97	5.13E-06	1.50E-04
positive regulation of peptidase activity (GO:0010952)	197	40	13.48	+	2.97	1.68E-08	7.29E-07
cellular response to type I interferon (GO:0071357)	69	14	4.72	+	2.97	7.51E-04	1.28E-02
regulation of ERK1 and ERK2 cascade (GO:0070372)	291	59	19.91	+	2.96	7.42E-12	4.59E-10
cellular response to mechanical stimulus (GO:0071260)	79	16	5.40	+	2.96	3.30E-04	6.31E-03
positive regulation of type I interferon production (GO:0032481)	79	16	5.40	+	2.96	3.30E-04	6.30E-03
regulation of sequestering of calcium ion (GO:0051282)	119	24	8.14	+	2.95	1.30E-05	3.47E-04
regulation of I-kappaB kinase/NF-kappaB signaling (GO:0043122)	243	49	16.62	+	2.95	5.20E-10	2.67E-08
regulation of viral life cycle (GO:1903900)	149	30	10.19	+	2.94	1.17E-06	3.84E-05
positive regulation of immune system process (GO:0002684)	1053	212	72.04	+	2.94	4.10E-40	2.59E-37
negative regulation of immune system process (GO:0002683)	582	117	39.82	+	2.94	4.34E-22	6.64E-20
regulation of hemopoiesis (GO:1903706)	393	79	26.89	+	2.94	2.95E-15	2.41E-13
cellular response to lipid (GO:0071396)	478	96	32.70	+	2.94	2.87E-18	2.98E-16
positive regulation of response to external stimulus (GO:0032103)	503	101	34.41	+	2.93	3.68E-19	4.18E-17
antigen receptor-mediated signaling pathway (GO:0050851)	299	60	20.46	+	2.93	7.14E-12	4.43E-10
positive regulation of immune response (GO:0050778)	738	148	50.49	+	2.93	1.05E-27	2.77E-25
regulation of plasma membrane bounded cell projection assembly (GO:0120032)	185	37	12.66	+	2.92	8.01E-08	3.26E-06
negative regulation of MAP kinase activity (GO:0043407)	75	15	5.13	+	2.92	5.62E-04	9.99E-03
I-kappaB kinase/NF-kappaB signaling (GO:0007249)	70	14	4.79	+	2.92	8.49E-04	1.42E-02
positive regulation of neuron death (GO:1901216)	95	19	6.50	+	2.92	1.10E-04	2.39E-03
positive regulation of protein kinase B signaling (GO:0051897)	181	36	12.38	+	2.91	1.35E-07	5.18E-06
regulation of immune effector process (GO:0002697)	473	94	32.36	+	2.90	1.19E-17	1.15E-15
regulation of calcium ion transport into cytosol (GO:0010522)	101	20	6.91	+	2.89	8.27E-05	1.86E-03
regulation of cell projection assembly (GO:0060491)	187	37	12.79	+	2.89	1.02E-07	4.01E-06
response to cytokine (GO:0034097)	1097	217	75.05	+	2.89	4.49E-40	2.72E-37
activation of cysteine-type endopeptidase activity involved in apoptotic process (GO:0006919)	91	18	6.23	+	2.89	1.86E-04	3.80E-03
columnar/cuboidal epithelial cell differentiation (GO:0002065)	76	15	5.20	+	2.88	6.34E-04	1.11E-02
peptidyl-tyrosine phosphorylation (GO:0018108)	147	29	10.06	+	2.88	2.49E-06	7.79E-05
Fc-gamma receptor signaling pathway (GO:0038094)	137	27	9.37	+	2.88	5.55E-06	1.60E-04
regulation of immune response (GO:0050776)	1129	222	77.24	+	2.87	1.10E-40	7.57E-38
regulation of mononuclear cell migration (GO:0071675)	112	22	7.66	+	2.87	4.15E-05	9.99E-04
positive regulation of MAPK cascade (GO:0043410)	520	102	35.58	+	2.87	1.01E-18	1.10E-16
Fc receptor mediated stimulatory signaling pathway (GO:0002431)	138	27	9.44	+	2.86	6.24E-06	1.79E-04
positive regulation of cysteine-type endopeptidase activity involved in apoptotic process (GO:0043280)	138	27	9.44	+	2.86	6.24E-06	1.78E-04
positive regulation of cell migration (GO:0030335)	518	101	35.44	+	2.85	3.05E-18	3.13E-16
regulation of phospholipase activity (GO:0010517)	72	14	4.93	+	2.84	1.08E-03	1.75E-02
regulation of cysteine-type endopeptidase activity (GO:2000116)	237	46	16.21	+	2.84	4.97E-09	2.32E-07
hemopoiesis (GO:0030097)	572	111	39.13	+	2.84	6.69E-20	7.94E-18
innate immune response (GO:0045087)	840	163	57.47	+	2.84	4.58E-29	1.29E-26
immune response-activating cell surface receptor signaling pathway (GO:0002429)	454	88	31.06	+	2.83	6.63E-16	5.72E-14
immune response-activating signal transduction (GO:0002757)	454	88	31.06	+	2.83	6.63E-16	5.69E-14
negative regulation of cytokine-mediated signaling pathway (GO:0001960)	62	12	4.24	+	2.83	2.47E-03	3.53E-02
stress-activated protein kinase signaling cascade (GO:0031098)	124	24	8.48	+	2.83	2.34E-05	5.93E-04
cellular carbohydrate biosynthetic process (GO:0034637)	62	12	4.24	+	2.83	2.47E-03	3.52E-02
peptidyl-tyrosine modification (GO:0018212)	150	29	10.26	+	2.83	3.52E-06	1.07E-04
positive regulation of actin filament polymerization (GO:0030838)	88	17	6.02	+	2.82	3.54E-04	6.69E-03
positive regulation of oxidoreductase activity (GO:0051353)	57	11	3.90	+	2.82	3.75E-03	4.87E-02
modulation by symbiont of host process (GO:0044003)	57	11	3.90	+	2.82	3.75E-03	4.87E-02
stress-activated MAPK cascade (GO:0051403)	109	21	7.46	+	2.82	7.83E-05	1.77E-03
immune response-regulating cell surface receptor signaling pathway involved in phagocytosis (GO:0002433)	135	26	9.24	+	2.82	1.17E-05	3.17E-04
Fc-gamma receptor signaling pathway involved in phagocytosis (GO:0038096)	135	26	9.24	+	2.82	1.17E-05	3.17E-04
positive regulation of cellular component movement (GO:0051272)	556	107	38.04	+	2.81	5.04E-19	5.67E-17
biological process involved in interaction with host (GO:0051701)	177	34	12.11	+	2.81	5.99E-07	2.10E-05
positive regulation of cell motility (GO:2000147)	543	104	37.15	+	2.80	2.11E-18	2.24E-16
platelet activation (GO:0030168)	141	27	9.65	+	2.80	8.79E-06	2.45E-04
regulation of protein tyrosine kinase activity (GO:0061097)	94	18	6.43	+	2.80	2.64E-04	5.22E-03
immune response-regulating cell surface receptor signaling pathway (GO:0002768)	491	94	33.59	+	2.80	1.04E-16	9.61E-15
regulation of glial cell differentiation (GO:0045685)	68	13	4.65	+	2.79	1.83E-03	2.76E-02
T cell activation involved in immune response (GO:0002286)	68	13	4.65	+	2.79	1.83E-03	2.75E-02
regulation of calcium-mediated signaling (GO:0050848)	68	13	4.65	+	2.79	1.83E-03	2.75E-02
myeloid cell differentiation (GO:0030099)	225	43	15.39	+	2.79	2.31E-08	9.83E-07
leukocyte mediated immunity (GO:0002443)	755	144	51.65	+	2.79	7.05E-25	1.48E-22
chemotaxis (GO:0006935)	546	104	37.35	+	2.78	2.89E-18	2.97E-16
immune response-regulating signaling pathway (GO:0002764)	494	94	33.80	+	2.78	1.41E-16	1.29E-14
immune response (GO:0006955)	1972	375	134.91	+	2.78	1.63E-68	1.28E-64
taxis (GO:0042330)	549	104	37.56	+	2.77	3.97E-18	3.99E-16
regulation of receptor signaling pathway via STAT (GO:1904892)	74	14	5.06	+	2.77	1.36E-03	2.12E-02
activation of immune response (GO:0002253)	529	100	36.19	+	2.76	2.05E-17	1.93E-15
defense response to other organism (GO:0098542)	1032	195	70.60	+	2.76	1.60E-33	6.32E-31
regulation of cell-substrate junction organization (GO:0150116)	69	13	4.72	+	2.75	2.05E-03	3.00E-02
regulation of receptor signaling pathway via JAK-STAT (GO:0046425)	69	13	4.72	+	2.75	2.05E-03	3.00E-02
immune effector process (GO:0002252)	1095	206	74.91	+	2.75	4.23E-35	1.91E-32
regulation of B cell activation (GO:0050864)	213	40	14.57	+	2.74	1.55E-07	5.91E-06
regulation of focal adhesion assembly (GO:0051893)	64	12	4.38	+	2.74	3.10E-03	4.23E-02
regulation of cell-substrate junction assembly (GO:0090109)	64	12	4.38	+	2.74	3.10E-03	4.22E-02
calcium ion transmembrane import into cytosol (GO:0097553)	64	12	4.38	+	2.74	3.10E-03	4.22E-02
regulation of MAPK cascade (GO:0043408)	694	130	47.48	+	2.74	4.76E-22	7.08E-20
regulation of gliogenesis (GO:0014013)	91	17	6.23	+	2.73	4.96E-04	8.96E-03
response to type I interferon (GO:0034340)	75	14	5.13	+	2.73	1.52E-03	2.34E-02
positive regulation of locomotion (GO:0040017)	558	104	38.18	+	2.72	1.27E-17	1.22E-15
response to other organism (GO:0051707)	1418	264	97.01	+	2.72	6.56E-45	8.63E-42
response to external biotic stimulus (GO:0043207)	1420	264	97.15	+	2.72	7.66E-45	9.29E-42
response to bacterium (GO:0009617)	718	133	49.12	+	2.71	5.40E-22	7.89E-20
antigen processing and presentation of exogenous peptide antigen via MHC class I (GO:0042590)	81	15	5.54	+	2.71	1.12E-03	1.81E-02
response to virus (GO:0009615)	308	57	21.07	+	2.71	3.86E-10	2.00E-08
immune system development (GO:0002520)	656	121	44.88	+	2.70	4.00E-20	4.97E-18
hematopoietic or lymphoid organ development (GO:0048534)	619	114	42.35	+	2.69	5.84E-19	6.53E-17
regulation of immune system process (GO:0002682)	1701	313	116.37	+	2.69	3.77E-53	8.50E-50
tumor necrosis factor-mediated signaling pathway (GO:0033209)	125	23	8.55	+	2.69	6.79E-05	1.57E-03
response to biotic stimulus (GO:0009607)	1455	267	99.54	+	2.68	1.78E-44	2.01E-41
defense response (GO:0006952)	1416	259	96.88	+	2.67	7.38E-43	6.47E-40
regulation of reactive oxygen species metabolic process (GO:2000377)	186	34	12.73	+	2.67	2.04E-06	6.49E-05
animal organ regeneration (GO:0031100)	77	14	5.27	+	2.66	1.88E-03	2.82E-02
gland morphogenesis (GO:0022612)	99	18	6.77	+	2.66	4.57E-04	8.34E-03
negative regulation of response to cytokine stimulus (GO:0060761)	66	12	4.52	+	2.66	3.86E-03	4.97E-02
regulation of myeloid leukocyte differentiation (GO:0002761)	121	22	8.28	+	2.66	1.13E-04	2.42E-03
positive regulation of innate immune response (GO:0045089)	221	40	15.12	+	2.65	2.78E-07	1.03E-05
response to ketone (GO:1901654)	199	36	13.61	+	2.64	1.15E-06	3.79E-05
regulation of epithelial cell apoptotic process (GO:1904035)	83	15	5.68	+	2.64	1.39E-03	2.16E-02
negative regulation of ERK1 and ERK2 cascade (GO:0070373)	72	13	4.93	+	2.64	2.84E-03	3.93E-02
regulated exocytosis (GO:0045055)	693	125	47.41	+	2.64	4.70E-20	5.74E-18
positive regulation of lipid transport (GO:0032370)	89	16	6.09	+	2.63	1.03E-03	1.67E-02
epithelial cell proliferation (GO:0050673)	89	16	6.09	+	2.63	1.03E-03	1.67E-02
modulation of process of other organism (GO:0035821)	145	26	9.92	+	2.62	4.62E-05	1.10E-03
positive regulation of plasma membrane bounded cell projection assembly (GO:0120034)	106	19	7.25	+	2.62	3.76E-04	7.04E-03
second-messenger-mediated signaling (GO:0019932)	218	39	14.91	+	2.61	4.92E-07	1.75E-05
negative regulation of immune response (GO:0050777)	341	61	23.33	+	2.61	3.47E-10	1.81E-08
regulation of cell-matrix adhesion (GO:0001952)	123	22	8.42	+	2.61	2.05E-04	4.15E-03
glial cell development (GO:0021782)	112	20	7.66	+	2.61	4.35E-04	8.02E-03
B cell receptor signaling pathway (GO:0050853)	129	23	8.83	+	2.61	1.44E-04	3.03E-03
calcium ion transport into cytosol (GO:0060402)	73	13	4.99	+	2.60	3.16E-03	4.28E-02
multicellular organismal water homeostasis (GO:0050891)	73	13	4.99	+	2.60	3.16E-03	4.28E-02
regulation of MAP kinase activity (GO:0043405)	309	55	21.14	+	2.60	3.23E-09	1.55E-07
actin filament organization (GO:0007015)	270	48	18.47	+	2.60	4.08E-08	1.70E-06
positive regulation of DNA-binding transcription factor activity (GO:0051091)	270	48	18.47	+	2.60	4.08E-08	1.70E-06
positive regulation of response to biotic stimulus (GO:0002833)	259	46	17.72	+	2.60	8.55E-08	3.44E-06
response to nutrient (GO:0007584)	169	30	11.56	+	2.59	1.24E-05	3.34E-04
positive regulation of intracellular signal transduction (GO:1902533)	1015	180	69.44	+	2.59	7.41E-28	1.98E-25
regulation of release of sequestered calcium ion into cytosol (GO:0051279)	79	14	5.40	+	2.59	2.32E-03	3.35E-02
cornification (GO:0070268)	113	20	7.73	+	2.59	4.55E-04	8.34E-03
regulation of blood vessel endothelial cell migration (GO:0043535)	91	16	6.23	+	2.57	1.26E-03	2.00E-02
transmembrane receptor protein tyrosine kinase signaling pathway (GO:0007169)	519	91	35.51	+	2.56	3.18E-14	2.41E-12
positive regulation of epithelial cell proliferation (GO:0050679)	194	34	13.27	+	2.56	3.87E-06	1.16E-04
cell migration (GO:0016477)	965	169	66.02	+	2.56	1.08E-25	2.47E-23
regulation of cell-substrate adhesion (GO:0010810)	217	38	14.85	+	2.56	1.05E-06	3.52E-05
innate immune response-activating signal transduction (GO:0002758)	120	21	8.21	+	2.56	3.39E-04	6.45E-03
positive regulation of cell population proliferation (GO:0008284)	932	163	63.76	+	2.56	1.04E-24	2.09E-22
phagocytosis (GO:0006909)	326	57	22.30	+	2.56	2.49E-09	1.21E-07
regulation of viral process (GO:0050792)	189	33	12.93	+	2.55	5.74E-06	1.65E-04
positive regulation of cell-substrate adhesion (GO:0010811)	126	22	8.62	+	2.55	2.42E-04	4.81E-03
activation of innate immune response (GO:0002218)	149	26	10.19	+	2.55	6.06E-05	1.41E-03
regulation of biological process involved in symbiotic interaction (GO:0043903)	201	35	13.75	+	2.55	3.12E-06	9.53E-05
positive regulation of endothelial cell proliferation (GO:0001938)	92	16	6.29	+	2.54	2.17E-03	3.16E-02
integrin-mediated signaling pathway (GO:0007229)	98	17	6.70	+	2.54	1.51E-03	2.35E-02
regulation of lipase activity (GO:0060191)	98	17	6.70	+	2.54	1.51E-03	2.34E-02
regulation of actin filament polymerization (GO:0030833)	173	30	11.84	+	2.53	1.72E-05	4.46E-04
response to osmotic stress (GO:0006970)	75	13	5.13	+	2.53	3.87E-03	4.97E-02
regulation of protein kinase B signaling (GO:0051896)	237	41	16.21	+	2.53	6.89E-07	2.39E-05
response to lipid (GO:0033993)	822	142	56.24	+	2.53	4.05E-21	5.37E-19
regulation of neural precursor cell proliferation (GO:2000177)	87	15	5.95	+	2.52	3.24E-03	4.38E-02
positive regulation of MAP kinase activity (GO:0043406)	232	40	15.87	+	2.52	1.02E-06	3.43E-05
regulation of defense response (GO:0031347)	838	144	57.33	+	2.51	2.90E-21	3.91E-19
regulation of cell migration (GO:0030334)	885	152	60.55	+	2.51	2.67E-22	4.26E-20
activation of protein kinase activity (GO:0032147)	327	56	22.37	+	2.50	9.00E-09	4.05E-07
epithelial cell development (GO:0002064)	193	33	13.20	+	2.50	1.28E-05	3.44E-04
regulation of cysteine-type endopeptidase activity involved in apoptotic process (GO:0043281)	212	36	14.50	+	2.48	4.80E-06	1.41E-04
positive regulation of cytosolic calcium ion concentration (GO:0007204)	283	48	19.36	+	2.48	9.97E-08	3.95E-06
adaptive immune response (GO:0002250)	649	110	44.40	+	2.48	6.89E-16	5.88E-14
viral life cycle (GO:0019058)	225	38	15.39	+	2.47	2.64E-06	8.16E-05
immune system process (GO:0002376)	2849	481	194.91	+	2.47	6.39E-76	1.01E-71
innate immune response activating cell surface receptor signaling pathway (GO:0002220)	119	20	8.14	+	2.46	6.53E-04	1.13E-02
positive regulation of neurogenesis (GO:0050769)	221	37	15.12	+	2.45	4.16E-06	1.24E-04
exocytosis (GO:0006887)	785	131	53.71	+	2.44	1.84E-18	1.98E-16
regulation of cell motility (GO:2000145)	947	158	64.79	+	2.44	4.52E-22	6.86E-20
regulation of cold-induced thermogenesis (GO:0120161)	144	24	9.85	+	2.44	1.97E-04	4.02E-03
regulation of inflammatory response (GO:0050727)	516	86	35.30	+	2.44	2.20E-12	1.41E-10
regulation of angiogenesis (GO:0045765)	277	46	18.95	+	2.43	4.15E-07	1.50E-05
antigen processing and presentation (GO:0019882)	223	37	15.26	+	2.43	4.79E-06	1.41E-04
negative regulation of MAPK cascade (GO:0043409)	169	28	11.56	+	2.42	9.08E-05	2.02E-03
stimulatory C-type lectin receptor signaling pathway (GO:0002223)	115	19	7.87	+	2.41	1.04E-03	1.69E-02
collagen fibril organization (GO:0030199)	103	17	7.05	+	2.41	2.01E-03	2.97E-02
Ras protein signal transduction (GO:0007265)	176	29	12.04	+	2.41	6.77E-05	1.57E-03
regulation of epithelial cell migration (GO:0010632)	231	38	15.80	+	2.40	4.08E-06	1.22E-04
localization of cell (GO:0051674)	1103	181	75.46	+	2.40	1.25E-24	2.51E-22
cell motility (GO:0048870)	1103	181	75.46	+	2.40	1.25E-24	2.47E-22
regulation of actin polymerization or depolymerization (GO:0008064)	189	31	12.93	+	2.40	3.70E-05	9.04E-04
positive regulation of apoptotic signaling pathway (GO:2001235)	122	20	8.35	+	2.40	8.12E-04	1.36E-02
Fc receptor signaling pathway (GO:0038093)	238	39	16.28	+	2.40	5.03E-06	1.47E-04
positive regulation of multicellular organismal process (GO:0051240)	1386	227	94.82	+	2.39	6.36E-31	2.05E-28
regulation of vasculature development (GO:1901342)	281	46	19.22	+	2.39	5.16E-07	1.83E-05
positive regulation of cytoskeleton organization (GO:0051495)	214	35	14.64	+	2.39	1.11E-05	3.04E-04
humoral immune response (GO:0006959)	386	63	26.41	+	2.39	4.07E-09	1.93E-07
regulation of actin filament length (GO:0030832)	190	31	13.00	+	2.38	3.94E-05	9.55E-04
positive regulation of protein kinase activity (GO:0045860)	534	87	36.53	+	2.38	5.02E-12	3.16E-10
regulation of cellular component movement (GO:0051270)	1026	167	70.19	+	2.38	2.28E-22	3.71E-20
regulation of locomotion (GO:0040012)	990	161	67.73	+	2.38	1.77E-21	2.47E-19
cell-substrate adhesion (GO:0031589)	185	30	12.66	+	2.37	5.78E-05	1.35E-03
wound healing (GO:0042060)	444	72	30.38	+	2.37	4.24E-10	2.19E-08
adaptive immune response based on somatic recombination of immune receptors built from immunoglobulin superfamily domains (GO:0002460)	266	43	18.20	+	2.36	1.61E-06	5.24E-05
regulation of response to external stimulus (GO:0032101)	1182	191	80.87	+	2.36	2.80E-25	6.32E-23
positive regulation of gene expression (GO:0010628)	1072	173	73.34	+	2.36	8.07E-23	1.33E-20
positive regulation of kinase activity (GO:0033674)	608	98	41.60	+	2.36	3.38E-13	2.36E-11
positive regulation of lipid localization (GO:1905954)	112	18	7.66	+	2.35	1.78E-03	2.70E-02
small GTPase mediated signal transduction (GO:0007264)	262	42	17.92	+	2.34	2.51E-06	7.84E-05
positive regulation of angiogenesis (GO:0045766)	156	25	10.67	+	2.34	3.13E-04	6.03E-03
regulation of extrinsic apoptotic signaling pathway (GO:2001236)	156	25	10.67	+	2.34	3.13E-04	6.02E-03
positive regulation of vasculature development (GO:1904018)	156	25	10.67	+	2.34	3.13E-04	6.02E-03
positive regulation of myeloid cell differentiation (GO:0045639)	100	16	6.84	+	2.34	3.40E-03	4.54E-02
antigen processing and presentation of peptide antigen via MHC class I (GO:0002474)	100	16	6.84	+	2.34	3.40E-03	4.53E-02
positive regulation of protein polymerization (GO:0032273)	125	20	8.55	+	2.34	1.02E-03	1.66E-02
regulation of DNA-binding transcription factor activity (GO:0051090)	433	69	29.62	+	2.33	1.73E-09	8.52E-08
regulation of cell morphogenesis (GO:0022604)	308	49	21.07	+	2.33	5.07E-07	1.80E-05
regulation of endothelial cell migration (GO:0010594)	170	27	11.63	+	2.32	1.82E-04	3.72E-03
blood vessel diameter maintenance (GO:0097746)	126	20	8.62	+	2.32	1.72E-03	2.63E-02
regulation of tube diameter (GO:0035296)	126	20	8.62	+	2.32	1.72E-03	2.63E-02
regulation of cytosolic calcium ion concentration (GO:0051480)	322	51	22.03	+	2.32	2.98E-07	1.10E-05
positive regulation of protein serine/threonine kinase activity (GO:0071902)	316	50	21.62	+	2.31	4.09E-07	1.48E-05
homeostasis of number of cells (GO:0048872)	215	34	14.71	+	2.31	3.51E-05	8.64E-04
regulation of endopeptidase activity (GO:0052548)	424	67	29.01	+	2.31	6.03E-09	2.80E-07
response to ionizing radiation (GO:0010212)	146	23	9.99	+	2.30	6.70E-04	1.15E-02
regulation of tube size (GO:0035150)	127	20	8.69	+	2.30	1.78E-03	2.69E-02
secretion (GO:0046903)	1061	167	72.59	+	2.30	5.82E-21	7.65E-19
positive regulation of supramolecular fiber organization (GO:1902905)	197	31	13.48	+	2.30	9.60E-05	2.11E-03
regulation of cell population proliferation (GO:0042127)	1640	258	112.20	+	2.30	9.71E-33	3.65E-30
regulation of actin cytoskeleton organization (GO:0032956)	356	56	24.36	+	2.30	1.15E-07	4.49E-06
positive regulation of cell differentiation (GO:0045597)	827	130	56.58	+	2.30	2.10E-16	1.89E-14
secretion by cell (GO:0032940)	948	149	64.86	+	2.30	8.74E-19	9.71E-17
positive regulation of protein ubiquitination (GO:0031398)	121	19	8.28	+	2.30	2.51E-03	3.58E-02
regulation of protein kinase activity (GO:0045859)	797	125	54.53	+	2.29	1.13E-15	9.48E-14
locomotion (GO:0040011)	1339	210	91.61	+	2.29	2.32E-26	5.54E-24
actin cytoskeleton organization (GO:0030036)	524	82	35.85	+	2.29	1.16E-10	6.43E-09
mucopolysaccharide metabolic process (GO:1903510)	109	17	7.46	+	2.28	3.05E-03	4.18E-02
cellular response to oxygen-containing compound (GO:1901701)	1058	165	72.38	+	2.28	1.89E-20	2.38E-18
positive regulation of response to stimulus (GO:0048584)	2278	355	155.85	+	2.28	9.09E-46	1.30E-42
aging (GO:0007568)	276	43	18.88	+	2.28	4.29E-06	1.27E-04
regeneration (GO:0031099)	161	25	11.01	+	2.27	4.14E-04	7.69E-03
biological process involved in interspecies interaction between organisms (GO:0044419)	2118	328	144.90	+	2.26	2.17E-41	1.55E-38
export from cell (GO:0140352)	996	154	68.14	+	2.26	9.02E-19	9.95E-17
response to alcohol (GO:0097305)	246	38	16.83	+	2.26	2.24E-05	5.73E-04
blood coagulation (GO:0007596)	298	46	20.39	+	2.26	2.05E-06	6.52E-05
positive regulation of signal transduction (GO:0009967)	1551	239	106.11	+	2.25	4.91E-29	1.36E-26
MAPK cascade (GO:0000165)	409	63	27.98	+	2.25	3.19E-08	1.34E-06
regulation of body fluid levels (GO:0050878)	494	76	33.80	+	2.25	1.09E-09	5.46E-08
lymphocyte mediated immunity (GO:0002449)	254	39	17.38	+	2.24	1.71E-05	4.46E-04
coagulation (GO:0050817)	300	46	20.52	+	2.24	2.33E-06	7.33E-05
positive regulation of calcium ion transport (GO:0051928)	124	19	8.48	+	2.24	2.79E-03	3.86E-02
positive regulation of hydrolase activity (GO:0051345)	777	119	53.16	+	2.24	2.74E-14	2.10E-12
gliogenesis (GO:0042063)	222	34	15.19	+	2.24	5.06E-05	1.19E-03
cell population proliferation (GO:0008283)	477	73	32.63	+	2.24	2.96E-09	1.43E-07
enzyme linked receptor protein signaling pathway (GO:0007167)	726	111	49.67	+	2.23	2.04E-13	1.46E-11
positive regulation of neuron projection development (GO:0010976)	157	24	10.74	+	2.23	6.43E-04	1.12E-02
response to wounding (GO:0009611)	543	83	37.15	+	2.23	2.45E-10	1.32E-08
regulation of intracellular signal transduction (GO:1902531)	1768	270	120.96	+	2.23	1.99E-32	6.81E-30
regulation of peptidase activity (GO:0052547)	452	69	30.92	+	2.23	1.00E-08	4.49E-07
positive regulation of programmed cell death (GO:0043068)	564	86	38.59	+	2.23	1.66E-10	9.10E-09
cell surface receptor signaling pathway (GO:0007166)	2486	379	170.08	+	2.23	3.12E-47	5.47E-44
hemostasis (GO:0007599)	302	46	20.66	+	2.23	3.82E-06	1.15E-04
negative regulation of defense response (GO:0031348)	394	60	26.96	+	2.23	9.58E-08	3.82E-06
regulation of actin filament organization (GO:0110053)	276	42	18.88	+	2.22	7.99E-06	2.25E-04
apoptotic signaling pathway (GO:0097190)	276	42	18.88	+	2.22	7.99E-06	2.25E-04
glial cell differentiation (GO:0010001)	171	26	11.70	+	2.22	5.83E-04	1.03E-02
digestive tract development (GO:0048565)	125	19	8.55	+	2.22	2.90E-03	4.01E-02
regulation of kinase activity (GO:0043549)	908	138	62.12	+	2.22	2.67E-16	2.38E-14
regulation of actin filament-based process (GO:0032970)	396	60	27.09	+	2.21	1.07E-07	4.18E-06
positive regulation of cell death (GO:0010942)	627	95	42.90	+	2.21	2.06E-11	1.25E-09
response to drug (GO:0042493)	383	58	26.20	+	2.21	1.89E-07	7.13E-06
positive regulation of cell projection organization (GO:0031346)	350	53	23.95	+	2.21	8.52E-07	2.91E-05
negative regulation of protein kinase activity (GO:0006469)	238	36	16.28	+	2.21	4.91E-05	1.16E-03
response to ethanol (GO:0045471)	139	21	9.51	+	2.21	1.67E-03	2.55E-02
regulation of protein serine/threonine kinase activity (GO:0071900)	490	74	33.52	+	2.21	4.48E-09	2.11E-07
negative regulation of cell population proliferation (GO:0008285)	689	104	47.14	+	2.21	2.47E-12	1.58E-10
regulation of protein polymerization (GO:0032271)	232	35	15.87	+	2.21	6.80E-05	1.57E-03
cell-matrix adhesion (GO:0007160)	126	19	8.62	+	2.20	3.04E-03	4.17E-02
defense response to bacterium (GO:0042742)	345	52	23.60	+	2.20	1.21E-06	3.97E-05
negative regulation of multicellular organismal process (GO:0051241)	1002	151	68.55	+	2.20	1.75E-17	1.67E-15
actin filament-based process (GO:0030029)	598	90	40.91	+	2.20	1.09E-10	6.06E-09
antigen processing and presentation of peptide antigen (GO:0048002)	193	29	13.20	+	2.20	2.57E-04	5.10E-03
regulation of humoral immune response (GO:0002920)	140	21	9.58	+	2.19	1.76E-03	2.68E-02
regulation of calcium ion transport (GO:0051924)	247	37	16.90	+	2.19	4.03E-05	9.74E-04
positive regulation of cell development (GO:0010720)	294	44	20.11	+	2.19	8.38E-06	2.34E-04
positive regulation of apoptotic process (GO:0043065)	549	82	37.56	+	2.18	8.70E-10	4.40E-08
positive regulation of nervous system development (GO:0051962)	268	40	18.34	+	2.18	1.87E-05	4.83E-04
regulation of epithelial cell proliferation (GO:0050678)	342	51	23.40	+	2.18	1.83E-06	5.89E-05
positive regulation of protein modification by small protein conjugation or removal (GO:1903322)	141	21	9.65	+	2.18	1.87E-03	2.80E-02
establishment or maintenance of cell polarity (GO:0007163)	195	29	13.34	+	2.17	2.86E-04	5.59E-03
platelet degranulation (GO:0002576)	128	19	8.76	+	2.17	3.35E-03	4.51E-02
cellular response to organic substance (GO:0071310)	2331	346	159.47	+	2.17	2.11E-40	1.39E-37
response to external stimulus (GO:0009605)	2508	372	171.58	+	2.17	9.77E-44	9.63E-41
cellular response to steroid hormone stimulus (GO:0071383)	142	21	9.71	+	2.16	1.98E-03	2.93E-02
cell-cell adhesion (GO:0098609)	514	76	35.17	+	2.16	6.02E-09	2.80E-07
regulation of metal ion transport (GO:0010959)	257	38	17.58	+	2.16	3.66E-05	8.97E-04
carbohydrate biosynthetic process (GO:0016051)	136	20	9.30	+	2.15	2.71E-03	3.77E-02
regulation of regulated secretory pathway (GO:1903305)	143	21	9.78	+	2.15	2.10E-03	3.07E-02
bone development (GO:0060348)	184	27	12.59	+	2.14	5.64E-04	1.00E-02
response to reactive oxygen species (GO:0000302)	198	29	13.55	+	2.14	3.40E-04	6.46E-03
positive regulation of cell communication (GO:0010647)	1714	251	117.26	+	2.14	1.40E-27	3.57E-25
defense response to symbiont (GO:0140546)	212	31	14.50	+	2.14	2.84E-04	5.56E-03
defense response to virus (GO:0051607)	212	31	14.50	+	2.14	2.84E-04	5.55E-03
antigen processing and presentation of exogenous peptide antigen (GO:0002478)	178	26	12.18	+	2.14	7.71E-04	1.30E-02
regulation of protein localization to nucleus (GO:1900180)	137	20	9.37	+	2.13	2.88E-03	3.98E-02
positive regulation of signaling (GO:0023056)	1720	251	117.67	+	2.13	1.83E-27	4.58E-25
cell cycle arrest (GO:0007050)	144	21	9.85	+	2.13	3.35E-03	4.51E-02
positive regulation of transferase activity (GO:0051347)	687	100	47.00	+	2.13	5.24E-11	3.04E-09
intracellular signal transduction (GO:0035556)	1575	229	107.75	+	2.13	9.35E-25	1.94E-22
positive regulation of GTPase activity (GO:0043547)	413	60	28.26	+	2.12	5.04E-07	1.79E-05
regulation of vesicle-mediated transport (GO:0060627)	524	76	35.85	+	2.12	1.37E-08	6.01E-07
regulation of muscle cell differentiation (GO:0051147)	138	20	9.44	+	2.12	3.05E-03	4.18E-02
tissue homeostasis (GO:0001894)	228	33	15.60	+	2.12	1.79E-04	3.68E-03
positive regulation of protein-containing complex assembly (GO:0031334)	249	36	17.04	+	2.11	1.20E-04	2.57E-03
positive regulation of phosphorylation (GO:0042327)	913	132	62.46	+	2.11	3.72E-14	2.79E-12
ameboidal-type cell migration (GO:0001667)	180	26	12.31	+	2.11	8.55E-04	1.43E-02
biological adhesion (GO:0022610)	957	138	65.47	+	2.11	1.11E-14	8.73E-13
cell adhesion (GO:0007155)	951	137	65.06	+	2.11	1.52E-14	1.18E-12
response to oxygen-containing compound (GO:1901700)	1584	228	108.37	+	2.10	5.61E-24	1.08E-21
regulation of G protein-coupled receptor signaling pathway (GO:0008277)	146	21	9.99	+	2.10	3.54E-03	4.63E-02
positive regulation of cation transmembrane transport (GO:1904064)	167	24	11.43	+	2.10	1.52E-03	2.34E-02
positive regulation of phosphorus metabolic process (GO:0010562)	989	142	67.66	+	2.10	6.22E-15	5.03E-13
positive regulation of phosphate metabolic process (GO:0045937)	989	142	67.66	+	2.10	6.22E-15	5.00E-13
positive regulation of growth (GO:0045927)	258	37	17.65	+	2.10	9.66E-05	2.12E-03
blood vessel morphogenesis (GO:0048514)	406	58	27.78	+	2.09	1.11E-06	3.70E-05
positive regulation of cellular protein localization (GO:1903829)	301	43	20.59	+	2.09	2.94E-05	7.34E-04
regulation of cytoskeleton organization (GO:0051493)	519	74	35.51	+	2.08	3.35E-08	1.41E-06
positive regulation of protein phosphorylation (GO:0001934)	828	118	56.65	+	2.08	2.10E-12	1.36E-10
negative regulation of protein phosphorylation (GO:0001933)	351	50	24.01	+	2.08	6.79E-06	1.93E-04
regulation of programmed cell death (GO:0043067)	1517	216	103.79	+	2.08	2.62E-22	4.22E-20
cellular response to chemical stress (GO:0062197)	288	41	19.70	+	2.08	5.33E-05	1.25E-03
positive regulation of catalytic activity (GO:0043085)	1415	201	96.81	+	2.08	1.57E-20	2.00E-18
cellular response to organic cyclic compound (GO:0071407)	500	71	34.21	+	2.08	8.03E-08	3.26E-06
negative regulation of secretion (GO:0051048)	162	23	11.08	+	2.08	2.18E-03	3.16E-02
negative regulation of response to external stimulus (GO:0032102)	550	78	37.63	+	2.07	1.84E-08	7.96E-07
regulation of plasma membrane bounded cell projection organization (GO:0120035)	621	88	42.49	+	2.07	2.83E-09	1.38E-07
positive regulation of ion transmembrane transport (GO:0034767)	233	33	15.94	+	2.07	3.29E-04	6.30E-03
positive regulation of transmembrane transport (GO:0034764)	233	33	15.94	+	2.07	3.29E-04	6.29E-03
positive regulation of B cell activation (GO:0050871)	170	24	11.63	+	2.06	1.76E-03	2.68E-02
regulation of cell projection organization (GO:0031344)	638	90	43.65	+	2.06	1.76E-09	8.67E-08
regulation of GTPase activity (GO:0043087)	490	69	33.52	+	2.06	1.60E-07	6.09E-06
supramolecular fiber organization (GO:0097435)	597	84	40.84	+	2.06	6.51E-09	2.99E-07
regulation of protein phosphorylation (GO:0001932)	1210	170	82.78	+	2.05	5.90E-17	5.51E-15
regulation of multicellular organismal development (GO:2000026)	1318	185	90.17	+	2.05	1.93E-18	2.06E-16
cellular response to external stimulus (GO:0071496)	342	48	23.40	+	2.05	1.41E-05	3.74E-04
positive regulation of cell growth (GO:0030307)	164	23	11.22	+	2.05	2.39E-03	3.44E-02
angiogenesis (GO:0001525)	314	44	21.48	+	2.05	4.28E-05	1.03E-03
regulation of cell death (GO:0010941)	1652	231	113.02	+	2.04	6.45E-23	1.07E-20
antigen processing and presentation of exogenous antigen (GO:0019884)	186	26	12.73	+	2.04	1.59E-03	2.45E-02
regulation of transferase activity (GO:0051338)	1025	143	70.13	+	2.04	4.48E-14	3.30E-12
morphogenesis of a branching structure (GO:0001763)	165	23	11.29	+	2.04	2.52E-03	3.59E-02
regulation of intrinsic apoptotic signaling pathway (GO:2001242)	158	22	10.81	+	2.04	3.26E-03	4.40E-02
regulation of response to stress (GO:0080134)	1546	215	105.77	+	2.03	6.37E-21	8.30E-19
response to mechanical stimulus (GO:0009612)	216	30	14.78	+	2.03	8.70E-04	1.45E-02
multicellular organismal homeostasis (GO:0048871)	360	50	24.63	+	2.03	1.40E-05	3.73E-04
organic acid transport (GO:0015849)	281	39	19.22	+	2.03	1.16E-04	2.49E-03
vascular process in circulatory system (GO:0003018)	245	34	16.76	+	2.03	2.98E-04	5.79E-03
monocarboxylic acid biosynthetic process (GO:0072330)	173	24	11.84	+	2.03	2.91E-03	4.02E-02
aminoglycan metabolic process (GO:0006022)	166	23	11.36	+	2.03	2.65E-03	3.70E-02
regulation of muscle contraction (GO:0006937)	159	22	10.88	+	2.02	3.42E-03	4.55E-02
regulation of neuron death (GO:1901214)	311	43	21.28	+	2.02	6.27E-05	1.45E-03
response to organic substance (GO:0010033)	2995	414	204.90	+	2.02	1.23E-42	1.02E-39
negative regulation of transport (GO:0051051)	427	59	29.21	+	2.02	2.11E-06	6.70E-05
negative regulation of kinase activity (GO:0033673)	261	36	17.86	+	2.02	2.75E-04	5.39E-03
regulation of apoptotic process (GO:0042981)	1479	204	101.19	+	2.02	1.47E-19	1.69E-17
response to decreased oxygen levels (GO:0036293)	358	49	24.49	+	2.00	2.15E-05	5.51E-04
regulation of multicellular organismal process (GO:0051239)	2647	362	181.09	+	2.00	1.65E-35	7.67E-33
response to hypoxia (GO:0001666)	344	47	23.53	+	2.00	3.69E-05	9.03E-04
positive regulation of developmental process (GO:0051094)	1259	172	86.13	+	2.00	3.56E-16	3.10E-14
import into cell (GO:0098657)	183	25	12.52	+	2.00	2.41E-03	3.45E-02
regulation of anatomical structure size (GO:0090066)	506	69	34.62	+	1.99	6.07E-07	2.12E-05
cell death (GO:0008219)	1079	147	73.82	+	1.99	7.69E-14	5.64E-12
negative regulation of intracellular signal transduction (GO:1902532)	492	67	33.66	+	1.99	7.00E-07	2.42E-05
extracellular matrix organization (GO:0030198)	382	52	26.13	+	1.99	1.56E-05	4.10E-04
programmed cell death (GO:0012501)	1044	142	71.42	+	1.99	2.96E-13	2.08E-11
cellular response to chemical stimulus (GO:0070887)	2898	394	198.27	+	1.99	1.17E-38	5.97E-36
cellular calcium ion homeostasis (GO:0006874)	427	58	29.21	+	1.99	4.97E-06	1.46E-04
extracellular structure organization (GO:0043062)	383	52	26.20	+	1.98	1.60E-05	4.18E-04
movement of cell or subcellular component (GO:0006928)	1591	216	108.85	+	1.98	5.29E-20	6.41E-18
regulation of phosphorylation (GO:0042325)	1400	190	95.78	+	1.98	1.56E-17	1.49E-15
regulation of myeloid cell differentiation (GO:0045637)	236	32	16.15	+	1.98	6.20E-04	1.09E-02
positive regulation of molecular function (GO:0044093)	1766	239	120.82	+	1.98	4.57E-22	6.86E-20
negative regulation of inflammatory response (GO:0050728)	318	43	21.76	+	1.98	8.05E-05	1.81E-03
positive regulation of proteolysis (GO:0045862)	370	50	25.31	+	1.98	2.86E-05	7.15E-04
regulation of inflammatory response to antigenic stimulus (GO:0002861)	222	30	15.19	+	1.98	1.04E-03	1.69E-02
external encapsulating structure organization (GO:0045229)	385	52	26.34	+	1.97	1.70E-05	4.43E-04
negative regulation of cell migration (GO:0030336)	267	36	18.27	+	1.97	3.34E-04	6.36E-03
multi-multicellular organism process (GO:0044706)	208	28	14.23	+	1.97	1.79E-03	2.71E-02
regulation of protein ubiquitination (GO:0031396)	208	28	14.23	+	1.97	1.79E-03	2.70E-02
regulation of hydrolase activity (GO:0051336)	1308	176	89.49	+	1.97	6.93E-16	5.87E-14
regulation of small GTPase mediated signal transduction (GO:0051056)	327	44	22.37	+	1.97	9.39E-05	2.08E-03
negative regulation of cellular component movement (GO:0051271)	290	39	19.84	+	1.97	2.30E-04	4.59E-03
cellular divalent inorganic cation homeostasis (GO:0072503)	462	62	31.61	+	1.96	3.07E-06	9.43E-05
regulation of lipid localization (GO:1905952)	179	24	12.25	+	1.96	3.53E-03	4.63E-02
positive regulation of transport (GO:0051050)	936	125	64.04	+	1.95	3.10E-11	1.84E-09
axon guidance (GO:0007411)	278	37	19.02	+	1.95	4.19E-04	7.79E-03
axonogenesis (GO:0007409)	384	51	26.27	+	1.94	2.73E-05	6.87E-04
regulation of cellular component size (GO:0032535)	384	51	26.27	+	1.94	2.73E-05	6.86E-04
neuron projection guidance (GO:0097485)	279	37	19.09	+	1.94	4.30E-04	7.93E-03
regulation of apoptotic signaling pathway (GO:2001233)	347	46	23.74	+	1.94	9.71E-05	2.13E-03
response to organic cyclic compound (GO:0014070)	886	117	60.62	+	1.93	2.19E-10	1.19E-08
calcium ion homeostasis (GO:0055074)	440	58	30.10	+	1.93	1.06E-05	2.91E-04
response to steroid hormone (GO:0048545)	281	37	19.22	+	1.92	4.55E-04	8.34E-03
negative regulation of phosphorylation (GO:0042326)	395	52	27.02	+	1.92	3.30E-05	8.18E-04
cellular metal ion homeostasis (GO:0006875)	556	73	38.04	+	1.92	8.15E-07	2.80E-05
urogenital system development (GO:0001655)	320	42	21.89	+	1.92	1.95E-04	3.98E-03
negative regulation of cell motility (GO:2000146)	282	37	19.29	+	1.92	4.69E-04	8.49E-03
negative regulation of programmed cell death (GO:0043069)	907	119	62.05	+	1.92	2.23E-10	1.20E-08
nucleotide biosynthetic process (GO:0009165)	229	30	15.67	+	1.91	1.88E-03	2.82E-02
blood vessel development (GO:0001568)	489	64	33.45	+	1.91	3.95E-06	1.19E-04
vasculature development (GO:0001944)	512	67	35.03	+	1.91	2.62E-06	8.13E-05
regulation of supramolecular fiber organization (GO:1902903)	375	49	25.66	+	1.91	7.62E-05	1.73E-03
cellular response to oxidative stress (GO:0034599)	245	32	16.76	+	1.91	1.17E-03	1.87E-02
response to oxygen levels (GO:0070482)	383	50	26.20	+	1.91	5.93E-05	1.38E-03
apoptotic process (GO:0006915)	912	119	62.39	+	1.91	2.65E-10	1.42E-08
divalent inorganic cation homeostasis (GO:0072507)	483	63	33.04	+	1.91	5.25E-06	1.52E-04
cellular response to abiotic stimulus (GO:0071214)	315	41	21.55	+	1.90	2.70E-04	5.32E-03
cellular response to environmental stimulus (GO:0104004)	315	41	21.55	+	1.90	2.70E-04	5.32E-03
response to growth factor (GO:0070848)	532	69	36.40	+	1.90	2.59E-06	8.07E-05
negative regulation of transferase activity (GO:0051348)	301	39	20.59	+	1.89	4.56E-04	8.34E-03
nucleoside phosphate biosynthetic process (GO:1901293)	232	30	15.87	+	1.89	2.04E-03	2.99E-02
regulation of response to stimulus (GO:0048583)	4240	548	290.08	+	1.89	2.12E-51	4.19E-48
response to peptide (GO:1901652)	480	62	32.84	+	1.89	1.06E-05	2.91E-04
response to toxic substance (GO:0009636)	240	31	16.42	+	1.89	1.62E-03	2.50E-02
axon development (GO:0061564)	419	54	28.67	+	1.88	3.68E-05	9.03E-04
cellular response to peptide (GO:1901653)	334	43	22.85	+	1.88	2.60E-04	5.15E-03
protein phosphorylation (GO:0006468)	684	88	46.80	+	1.88	1.22E-07	4.75E-06
metal ion homeostasis (GO:0055065)	622	80	42.55	+	1.88	5.95E-07	2.09E-05
carboxylic acid transport (GO:0046942)	249	32	17.04	+	1.88	1.90E-03	2.83E-02
positive regulation of protein modification process (GO:0031401)	1061	136	72.59	+	1.87	5.05E-11	2.94E-09
regulation of phosphate metabolic process (GO:0019220)	1611	206	110.22	+	1.87	1.66E-16	1.51E-14
regulation of phosphorus metabolic process (GO:0051174)	1611	206	110.22	+	1.87	1.66E-16	1.50E-14
negative regulation of apoptotic process (GO:0043066)	888	113	60.75	+	1.86	2.92E-09	1.41E-07
cellular response to growth factor stimulus (GO:0071363)	503	64	34.41	+	1.86	1.11E-05	3.03E-04
cell projection morphogenesis (GO:0048858)	503	64	34.41	+	1.86	1.11E-05	3.03E-04
viral process (GO:0016032)	849	108	58.08	+	1.86	6.93E-09	3.18E-07
positive regulation of cellular component biogenesis (GO:0044089)	527	67	36.05	+	1.86	7.96E-06	2.25E-04
biological process involved in symbiotic interaction (GO:0044403)	937	119	64.10	+	1.86	1.40E-09	6.93E-08
telencephalon development (GO:0021537)	252	32	17.24	+	1.86	2.02E-03	2.97E-02
regulation of cellular localization (GO:0060341)	836	106	57.19	+	1.85	1.18E-08	5.29E-07
regulation of signal transduction (GO:0009966)	3047	386	208.46	+	1.85	1.38E-31	4.53E-29
regulation of muscle system process (GO:0090257)	229	29	15.67	+	1.85	3.00E-03	4.12E-02
regulation of cell differentiation (GO:0045595)	1576	199	107.82	+	1.85	2.29E-15	1.88E-13
plasma membrane bounded cell projection morphogenesis (GO:0120039)	499	63	34.14	+	1.85	1.55E-05	4.08E-04
negative regulation of cell death (GO:0060548)	998	126	68.28	+	1.85	5.89E-10	3.01E-08
regulation of catalytic activity (GO:0050790)	2516	317	172.13	+	1.84	5.76E-25	1.23E-22
regulation of protein-containing complex assembly (GO:0043254)	454	57	31.06	+	1.84	4.79E-05	1.14E-03
cellular response to organonitrogen compound (GO:0071417)	591	74	40.43	+	1.83	3.63E-06	1.10E-04
renal system development (GO:0072001)	288	36	19.70	+	1.83	1.24E-03	1.97E-02
regulation of protein modification by small protein conjugation or removal (GO:1903320)	240	30	16.42	+	1.83	3.59E-03	4.68E-02
vesicle-mediated transport (GO:0016192)	1958	244	133.96	+	1.82	2.76E-18	2.89E-16
negative regulation of locomotion (GO:0040013)	314	39	21.48	+	1.82	8.99E-04	1.48E-02
tube morphogenesis (GO:0035239)	645	80	44.13	+	1.81	2.01E-06	6.43E-05
circulatory system process (GO:0003013)	476	59	32.57	+	1.81	4.84E-05	1.14E-03
cell morphogenesis (GO:0000902)	711	88	48.64	+	1.81	6.37E-07	2.22E-05
response to oxidative stress (GO:0006979)	396	49	27.09	+	1.81	2.55E-04	5.05E-03
regulation of cation transmembrane transport (GO:1904062)	372	46	25.45	+	1.81	3.61E-04	6.79E-03
negative regulation of response to stimulus (GO:0048585)	1804	223	123.42	+	1.81	2.86E-16	2.53E-14
morphogenesis of an epithelium (GO:0002009)	430	53	29.42	+	1.80	1.46E-04	3.06E-03
neuron projection morphogenesis (GO:0048812)	495	61	33.87	+	1.80	4.57E-05	1.09E-03
regulation of cellular component biogenesis (GO:0044087)	967	119	66.16	+	1.80	7.64E-09	3.49E-07
cellular response to nitrogen compound (GO:1901699)	651	80	44.54	+	1.80	2.36E-06	7.40E-05
skin development (GO:0043588)	383	47	26.20	+	1.79	3.14E-04	6.03E-03
positive regulation of ion transport (GO:0043270)	709	87	48.51	+	1.79	9.24E-07	3.14E-05
cellular response to extracellular stimulus (GO:0031668)	269	33	18.40	+	1.79	2.79E-03	3.87E-02
cell part morphogenesis (GO:0032990)	522	64	35.71	+	1.79	3.39E-05	8.37E-04
regulation of protein modification process (GO:0031399)	1633	200	111.72	+	1.79	3.00E-14	2.28E-12
regulation of cellular protein localization (GO:1903827)	564	69	38.59	+	1.79	1.54E-05	4.07E-04
carboxylic acid biosynthetic process (GO:0046394)	278	34	19.02	+	1.79	2.29E-03	3.32E-02
negative regulation of signal transduction (GO:0009968)	1276	156	87.30	+	1.79	3.12E-11	1.85E-09
gland development (GO:0048732)	409	50	27.98	+	1.79	2.26E-04	4.53E-03
regulation of localization (GO:0032879)	2734	334	187.05	+	1.79	2.73E-24	5.31E-22
negative regulation of proteolysis (GO:0045861)	344	42	23.53	+	1.78	7.29E-04	1.25E-02
anatomical structure homeostasis (GO:0060249)	377	46	25.79	+	1.78	4.12E-04	7.67E-03
kidney development (GO:0001822)	279	34	19.09	+	1.78	2.36E-03	3.40E-02
regulation of anatomical structure morphogenesis (GO:0022603)	955	116	65.34	+	1.78	2.00E-08	8.58E-07
regulation of proteolysis (GO:0030162)	734	89	50.22	+	1.77	1.34E-06	4.38E-05
in utero embryonic development (GO:0001701)	355	43	24.29	+	1.77	8.42E-04	1.41E-02
skeletal system development (GO:0001501)	471	57	32.22	+	1.77	1.36E-04	2.88E-03
positive regulation of cellular protein metabolic process (GO:0032270)	1456	176	99.61	+	1.77	3.76E-12	2.38E-10
response to stress (GO:0006950)	3634	438	248.62	+	1.76	3.94E-32	1.32E-29
regulation of cell development (GO:0060284)	490	59	33.52	+	1.76	9.15E-05	2.03E-03
negative regulation of catalytic activity (GO:0043086)	814	98	55.69	+	1.76	3.84E-07	1.39E-05
negative regulation of protein modification process (GO:0031400)	549	66	37.56	+	1.76	3.71E-05	9.06E-04
tube development (GO:0035295)	841	101	57.54	+	1.76	2.81E-07	1.04E-05
regulation of developmental process (GO:0050793)	2441	293	167.00	+	1.75	5.76E-20	6.93E-18
cellular ion homeostasis (GO:0006873)	650	78	44.47	+	1.75	7.04E-06	2.00E-04
regulation of signaling (GO:0023051)	3459	415	236.65	+	1.75	1.32E-29	3.93E-27
negative regulation of signaling (GO:0023057)	1376	165	94.14	+	1.75	3.23E-11	1.91E-09
regulation of cell communication (GO:0010646)	3424	410	234.25	+	1.75	4.33E-29	1.24E-26
cellular cation homeostasis (GO:0030003)	636	76	43.51	+	1.75	1.13E-05	3.08E-04
negative regulation of cell communication (GO:0010648)	1373	164	93.93	+	1.75	6.20E-11	3.53E-09
response to organonitrogen compound (GO:0010243)	997	119	68.21	+	1.74	3.67E-08	1.53E-06
homeostatic process (GO:0042592)	1659	198	113.50	+	1.74	4.28E-13	2.96E-11
negative regulation of protein metabolic process (GO:0051248)	1056	126	72.25	+	1.74	1.46E-08	6.39E-07
organic acid biosynthetic process (GO:0016053)	285	34	19.50	+	1.74	3.66E-03	4.76E-02
cation homeostasis (GO:0055080)	705	84	48.23	+	1.74	5.22E-06	1.52E-04
negative regulation of phosphate metabolic process (GO:0045936)	513	61	35.10	+	1.74	9.27E-05	2.05E-03
response to nitrogen compound (GO:1901698)	1085	129	74.23	+	1.74	1.09E-08	4.88E-07
inorganic ion homeostasis (GO:0098771)	716	85	48.98	+	1.74	4.36E-06	1.29E-04
negative regulation of phosphorus metabolic process (GO:0010563)	514	61	35.17	+	1.73	1.28E-04	2.72E-03
cellular response to endogenous stimulus (GO:0071495)	1146	136	78.40	+	1.73	4.43E-09	2.09E-07
response to endogenous stimulus (GO:0009719)	1416	168	96.88	+	1.73	5.58E-11	3.21E-09
negative regulation of gene expression (GO:0010629)	964	114	65.95	+	1.73	9.75E-08	3.87E-06
regulation of cellular response to stress (GO:0080135)	685	81	46.86	+	1.73	8.10E-06	2.27E-04
negative regulation of catabolic process (GO:0009895)	313	37	21.41	+	1.73	2.74E-03	3.81E-02
lipid transport (GO:0006869)	364	43	24.90	+	1.73	1.39E-03	2.16E-02
cell morphogenesis involved in neuron differentiation (GO:0048667)	449	53	30.72	+	1.73	4.08E-04	7.60E-03
regulation of molecular function (GO:0065009)	3178	375	217.42	+	1.72	4.06E-25	8.90E-23
regulation of transport (GO:0051049)	1758	207	120.27	+	1.72	2.91E-13	2.06E-11
positive regulation of protein metabolic process (GO:0051247)	1538	181	105.22	+	1.72	1.27E-11	7.78E-10
cellular component morphogenesis (GO:0032989)	604	71	41.32	+	1.72	4.04E-05	9.74E-04
endocytosis (GO:0006897)	562	66	38.45	+	1.72	8.91E-05	1.98E-03
chemical homeostasis (GO:0048878)	1124	132	76.90	+	1.72	1.34E-08	5.90E-07
cell morphogenesis involved in differentiation (GO:0000904)	554	65	37.90	+	1.71	8.18E-05	1.84E-03
neuron projection development (GO:0031175)	683	80	46.73	+	1.71	1.53E-05	4.05E-04
negative regulation of cellular protein metabolic process (GO:0032269)	984	115	67.32	+	1.71	1.75E-07	6.63E-06
regulation of nervous system development (GO:0051960)	428	50	29.28	+	1.71	6.20E-04	1.09E-02
signal transduction (GO:0007165)	5138	599	351.51	+	1.70	1.25E-43	1.16E-40
regulation of neuron projection development (GO:0010975)	438	51	29.97	+	1.70	6.96E-04	1.19E-02
positive regulation of anion transport (GO:1903793)	502	58	34.34	+	1.69	3.06E-04	5.94E-03
positive regulation of cellular component organization (GO:0051130)	1135	131	77.65	+	1.69	4.24E-08	1.76E-06
epidermis development (GO:0008544)	417	48	28.53	+	1.68	1.06E-03	1.72E-02
negative regulation of developmental process (GO:0051093)	870	100	59.52	+	1.68	2.26E-06	7.15E-05
response to chemical (GO:0042221)	4369	501	298.90	+	1.68	1.20E-32	4.40E-30
tissue morphogenesis (GO:0048729)	532	61	36.40	+	1.68	2.38E-04	4.75E-03
regulation of transmembrane transport (GO:0034762)	585	67	40.02	+	1.67	1.24E-04	2.64E-03
blood circulation (GO:0008015)	385	44	26.34	+	1.67	1.92E-03	2.86E-02
response to extracellular stimulus (GO:0009991)	525	60	35.92	+	1.67	3.00E-04	5.82E-03
epithelial cell differentiation (GO:0030855)	674	77	46.11	+	1.67	3.90E-05	9.47E-04
ion homeostasis (GO:0050801)	764	87	52.27	+	1.66	1.60E-05	4.19E-04
cell communication (GO:0007154)	5572	634	381.21	+	1.66	8.43E-44	8.87E-41
regulation of neurogenesis (GO:0050767)	352	40	24.08	+	1.66	3.40E-03	4.54E-02
signaling (GO:0023052)	5485	623	375.25	+	1.66	1.71E-42	1.35E-39
regulation of intracellular transport (GO:0032386)	361	41	24.70	+	1.66	3.71E-03	4.82E-02
response to nutrient levels (GO:0031667)	495	56	33.87	+	1.65	7.43E-04	1.27E-02
lipid localization (GO:0010876)	398	45	27.23	+	1.65	2.22E-03	3.23E-02
negative regulation of cell differentiation (GO:0045596)	638	72	43.65	+	1.65	1.21E-04	2.58E-03
monocarboxylic acid metabolic process (GO:0032787)	514	58	35.17	+	1.65	5.04E-04	9.10E-03
response to inorganic substance (GO:0010035)	542	61	37.08	+	1.65	3.75E-04	7.04E-03
nucleobase-containing small molecule metabolic process (GO:0055086)	516	58	35.30	+	1.64	6.92E-04	1.19E-02
cytoskeleton organization (GO:0007010)	1204	135	82.37	+	1.64	1.32E-07	5.10E-06
negative regulation of hydrolase activity (GO:0051346)	455	51	31.13	+	1.64	1.25E-03	1.98E-02
cell junction organization (GO:0034330)	501	56	34.28	+	1.63	8.09E-04	1.36E-02
animal organ development (GO:0048513)	3187	356	218.04	+	1.63	6.61E-20	7.90E-18
cell development (GO:0048468)	1615	180	110.49	+	1.63	9.01E-10	4.51E-08
positive regulation of biological process (GO:0048518)	6244	694	427.18	+	1.62	1.90E-46	3.00E-43
regulation of hormone levels (GO:0010817)	532	59	36.40	+	1.62	8.26E-04	1.39E-02
cellular chemical homeostasis (GO:0055082)	749	83	51.24	+	1.62	6.45E-05	1.49E-03
regulation of cellular protein metabolic process (GO:0032268)	2437	270	166.73	+	1.62	2.27E-14	1.75E-12
anatomical structure formation involved in morphogenesis (GO:0048646)	870	96	59.52	+	1.61	1.56E-05	4.10E-04
regulation of ion transmembrane transport (GO:0034765)	580	64	39.68	+	1.61	5.54E-04	9.85E-03
reproductive structure development (GO:0048608)	408	45	27.91	+	1.61	3.44E-03	4.57E-02
circulatory system development (GO:0072359)	853	94	58.36	+	1.61	2.32E-05	5.89E-04
cell differentiation (GO:0030154)	3509	386	240.07	+	1.61	9.77E-21	1.25E-18
regulation of protein metabolic process (GO:0051246)	2595	285	177.54	+	1.61	1.10E-14	8.73E-13
cellular developmental process (GO:0048869)	3562	391	243.69	+	1.60	7.93E-21	1.03E-18
carbohydrate metabolic process (GO:0005975)	474	52	32.43	+	1.60	2.04E-03	2.99E-02
positive regulation of macromolecule metabolic process (GO:0010604)	3431	376	234.73	+	1.60	9.48E-20	1.11E-17
reproductive system development (GO:0061458)	411	45	28.12	+	1.60	3.64E-03	4.74E-02
negative regulation of molecular function (GO:0044092)	1171	128	80.11	+	1.60	8.22E-07	2.82E-05
response to abiotic stimulus (GO:0009628)	1162	127	79.50	+	1.60	9.92E-07	3.35E-05
neuron development (GO:0048666)	833	91	56.99	+	1.60	4.61E-05	1.10E-03
cellular homeostasis (GO:0019725)	888	97	60.75	+	1.60	2.45E-05	6.18E-04
positive regulation of metabolic process (GO:0009893)	3719	406	254.43	+	1.60	2.29E-21	3.14E-19
regulation of protein localization (GO:0032880)	899	98	61.50	+	1.59	2.07E-05	5.33E-04
cellular response to hormone stimulus (GO:0032870)	523	57	35.78	+	1.59	1.38E-03	2.15E-02
regulation of secretion (GO:0051046)	635	69	43.44	+	1.59	4.06E-04	7.59E-03
tissue development (GO:0009888)	1732	188	118.49	+	1.59	2.20E-09	1.08E-07
epithelium development (GO:0060429)	1097	119	75.05	+	1.59	3.11E-06	9.53E-05
regulation of ion transport (GO:0043269)	1337	145	91.47	+	1.59	2.13E-07	8.01E-06
positive regulation of cellular process (GO:0048522)	5656	610	386.95	+	1.58	1.49E-34	6.36E-32
regulation of biological quality (GO:0065008)	4007	432	274.14	+	1.58	5.22E-22	7.70E-20
small molecule biosynthetic process (GO:0044283)	558	60	38.18	+	1.57	1.44E-03	2.24E-02
system development (GO:0048731)	4279	460	292.75	+	1.57	1.69E-23	2.99E-21
regulation of secretion by cell (GO:1903530)	579	62	39.61	+	1.57	1.32E-03	2.07E-02
response to hormone (GO:0009725)	807	86	55.21	+	1.56	1.53E-04	3.17E-03
cellular response to stimulus (GO:0051716)	6770	718	463.17	+	1.55	1.45E-41	1.09E-38
response to stimulus (GO:0050896)	8496	901	581.25	+	1.55	1.45E-61	7.63E-58
neuron differentiation (GO:0030182)	1028	109	70.33	+	1.55	2.15E-05	5.51E-04
anatomical structure morphogenesis (GO:0009653)	2135	226	146.07	+	1.55	2.93E-10	1.56E-08
cell-cell signaling (GO:0007267)	1125	119	76.97	+	1.55	9.38E-06	2.61E-04
oxoacid metabolic process (GO:0043436)	861	91	58.91	+	1.54	1.39E-04	2.93E-03
phosphorus metabolic process (GO:0006793)	1933	204	132.25	+	1.54	3.89E-09	1.85E-07
neurogenesis (GO:0022008)	1369	144	93.66	+	1.54	1.17E-06	3.85E-05
organic acid metabolic process (GO:0006082)	894	94	61.16	+	1.54	1.08E-04	2.36E-03
phosphorylation (GO:0016310)	1022	107	69.92	+	1.53	4.58E-05	1.09E-03
regulation of cellular component organization (GO:0051128)	2360	247	161.46	+	1.53	1.01E-10	5.67E-09
phosphate-containing compound metabolic process (GO:0006796)	1906	199	130.40	+	1.53	1.27E-08	5.63E-07
carbohydrate derivative metabolic process (GO:1901135)	1006	105	68.83	+	1.53	5.37E-05	1.26E-03
carboxylic acid metabolic process (GO:0019752)	828	86	56.65	+	1.52	3.17E-04	6.07E-03
negative regulation of cellular process (GO:0048523)	4909	509	335.85	+	1.52	2.69E-23	4.61E-21
regulation of growth (GO:0040008)	657	68	44.95	+	1.51	1.51E-03	2.34E-02
regulation of anion transport (GO:0044070)	860	89	58.84	+	1.51	3.08E-04	5.95E-03
embryo development ending in birth or egg hatching (GO:0009792)	620	64	42.42	+	1.51	2.45E-03	3.51E-02
chordate embryonic development (GO:0043009)	601	62	41.12	+	1.51	2.77E-03	3.84E-02
central nervous system development (GO:0007417)	991	102	67.80	+	1.50	1.34E-04	2.82E-03
animal organ morphogenesis (GO:0009887)	945	97	64.65	+	1.50	2.06E-04	4.17E-03
multicellular organism development (GO:0007275)	4877	500	333.66	+	1.50	9.94E-22	1.43E-19
anatomical structure development (GO:0048856)	5266	539	360.27	+	1.50	7.87E-24	1.44E-21
lipid biosynthetic process (GO:0008610)	598	61	40.91	+	1.49	3.57E-03	4.65E-02
positive regulation of cellular metabolic process (GO:0031325)	3238	330	221.53	+	1.49	4.40E-13	3.03E-11
generation of neurons (GO:0048699)	1249	127	85.45	+	1.49	3.07E-05	7.62E-04
negative regulation of cellular component organization (GO:0051129)	718	73	49.12	+	1.49	1.81E-03	2.73E-02
plasma membrane bounded cell projection organization (GO:0120036)	1166	118	79.77	+	1.48	6.17E-05	1.43E-03
negative regulation of metabolic process (GO:0009892)	3104	314	212.36	+	1.48	4.87E-12	3.07E-10
negative regulation of macromolecule metabolic process (GO:0010605)	2861	289	195.73	+	1.48	5.66E-11	3.23E-09
developmental process (GO:0032502)	5729	578	391.95	+	1.47	9.92E-25	2.03E-22
negative regulation of biological process (GO:0048519)	5541	559	379.09	+	1.47	1.17E-23	2.12E-21
localization (GO:0051179)	5807	578	397.28	+	1.45	2.51E-23	4.36E-21
small molecule metabolic process (GO:0044281)	1623	161	111.04	+	1.45	6.69E-06	1.91E-04
cell projection organization (GO:0030030)	1212	120	82.92	+	1.45	1.32E-04	2.79E-03
positive regulation of nitrogen compound metabolic process (GO:0051173)	3058	301	209.21	+	1.44	2.95E-10	1.57E-08
peptidyl-amino acid modification (GO:0018193)	875	85	59.86	+	1.42	2.36E-03	3.39E-02
nervous system development (GO:0007399)	2189	209	149.76	+	1.40	2.64E-06	8.17E-05
negative regulation of nitrogen compound metabolic process (GO:0051172)	2390	228	163.51	+	1.39	9.32E-07	3.16E-05
transport (GO:0006810)	4501	429	307.93	+	1.39	4.97E-13	3.38E-11
regulation of organelle organization (GO:0033043)	1188	113	81.28	+	1.39	8.54E-04	1.43E-02
embryo development (GO:0009790)	971	92	66.43	+	1.38	3.07E-03	4.19E-02
negative regulation of cellular metabolic process (GO:0031324)	2580	244	176.51	+	1.38	5.89E-07	2.07E-05
establishment of localization (GO:0051234)	4653	439	318.33	+	1.38	9.22E-13	6.14E-11
establishment of localization in cell (GO:0051649)	2365	222	161.80	+	1.37	3.68E-06	1.11E-04
positive regulation of biosynthetic process (GO:0009891)	1990	184	136.15	+	1.35	6.97E-05	1.60E-03
multicellular organismal process (GO:0032501)	6909	638	472.68	+	1.35	1.40E-18	1.51E-16
regulation of cell cycle (GO:0051726)	1196	110	81.82	+	1.34	2.92E-03	4.02E-02
cellular localization (GO:0051641)	3003	276	205.45	+	1.34	8.55E-07	2.92E-05
regulation of gene expression (GO:0010468)	4872	446	333.32	+	1.34	4.68E-11	2.75E-09
cellular response to stress (GO:0033554)	1755	160	120.07	+	1.33	4.26E-04	7.90E-03
positive regulation of cellular biosynthetic process (GO:0031328)	1956	177	133.82	+	1.32	2.77E-04	5.42E-03
regulation of macromolecule metabolic process (GO:0060255)	6301	567	431.08	+	1.32	1.44E-13	1.04E-11
regulation of metabolic process (GO:0019222)	6847	613	468.44	+	1.31	1.06E-14	8.46E-13
regulation of cellular process (GO:0050794)	11302	998	773.22	+	1.29	1.64E-32	5.73E-30
positive regulation of nucleic acid-templated transcription (GO:1903508)	1622	143	110.97	+	1.29	3.23E-03	4.38E-02
positive regulation of transcription, DNA-templated (GO:0045893)	1622	143	110.97	+	1.29	3.23E-03	4.37E-02
negative regulation of biosynthetic process (GO:0009890)	1588	140	108.64	+	1.29	3.49E-03	4.59E-02
positive regulation of RNA biosynthetic process (GO:1902680)	1623	143	111.04	+	1.29	3.25E-03	4.38E-02
regulation of biological process (GO:0050789)	11856	1041	811.12	+	1.28	7.39E-35	3.24E-32
positive regulation of macromolecule biosynthetic process (GO:0010557)	1853	161	126.77	+	1.27	3.03E-03	4.16E-02
biological regulation (GO:0065007)	12571	1091	860.04	+	1.27	7.25E-37	3.57E-34
regulation of cellular metabolic process (GO:0031323)	6106	524	417.74	+	1.25	4.56E-09	2.14E-07
cellular component organization (GO:0016043)	5775	493	395.09	+	1.25	4.48E-08	1.85E-06
regulation of primary metabolic process (GO:0080090)	5892	496	403.10	+	1.23	2.40E-07	9.00E-06
regulation of nitrogen compound metabolic process (GO:0051171)	5688	476	389.14	+	1.22	1.05E-06	3.53E-05
cellular process (GO:0009987)	15487	1293	1059.54	+	1.22	3.69E-55	1.16E-51
cellular component organization or biogenesis (GO:0071840)	5999	500	410.42	+	1.22	6.18E-07	2.16E-05
organonitrogen compound metabolic process (GO:1901564)	5251	431	359.25	+	1.20	3.23E-05	8.02E-04
organic substance metabolic process (GO:0071704)	7878	628	538.97	+	1.17	3.01E-06	9.28E-05
metabolic process (GO:0008152)	8333	664	570.10	+	1.16	1.07E-06	3.57E-05
cellular metabolic process (GO:0044237)	7570	593	517.90	+	1.15	7.34E-05	1.68E-03
primary metabolic process (GO:0044238)	7363	575	503.74	+	1.14	1.52E-04	3.17E-03
nitrogen compound metabolic process (GO:0006807)	6897	536	471.86	+	1.14	5.29E-04	9.46E-03
biological_process (GO:0008150)	17850	1367	1221.20	+	1.12	1.98E-39	1.16E-36
peptide transport (GO:0015833)	1492	73	102.07	-	.72	3.16E-03	4.28E-02
protein transport (GO:0015031)	1463	68	100.09	-	.68	7.79E-04	1.31E-02
nervous system process (GO:0050877)	1380	62	94.41	-	.66	4.47E-04	8.22E-03
intracellular protein transport (GO:0006886)	973	38	66.57	-	.57	2.19E-04	4.40E-03
organelle assembly (GO:0070925)	781	30	53.43	-	.56	7.48E-04	1.28E-02
sensory perception (GO:0007600)	973	30	66.57	-	.45	8.93E-07	3.04E-05
detection of stimulus (GO:0051606)	718	21	49.12	-	.43	1.17E-05	3.18E-04
regulation of chromosome organization (GO:0033044)	283	7	19.36	-	.36	3.39E-03	4.52E-02
protein-containing complex localization (GO:0031503)	257	6	17.58	-	.34	3.28E-03	4.42E-02
Unclassified (UNCLASSIFIED)	2745	42	187.80	-	.22	1.98E-39	1.12E-36
detection of chemical stimulus (GO:0009593)	522	7	35.71	-	.20	1.50E-08	6.57E-07
detection of stimulus involved in sensory perception (GO:0050906)	554	5	37.90	-	.13	1.09E-10	6.07E-09
sensory perception of smell (GO:0007608)	468	1	32.02	-	.03	1.29E-12	8.42E-11
sensory perception of chemical stimulus (GO:0007606)	542	1	37.08	-	.03	1.09E-14	8.69E-13
mitochondrial respiratory chain complex assembly (GO:0033108)	101	0	6.91	-	< 0.01	3.12E-03	4.24E-02
detection of chemical stimulus involved in sensory perception of smell (GO:0050911)	441	0	30.17	-	< 0.01	3.40E-13	2.36E-11
detection of chemical stimulus involved in sensory perception (GO:0050907)	486	0	33.25	-	< 0.01	1.25E-14	9.77E-13

## Sheet: Sheet7
Analysis Type:	PANTHER Overrepresentation Test (Released 20210224)
Annotation Version and Release Date:	GO Ontology database DOI: 10.5281/zenodo.4495804 Released 2021-02-01
Analyzed List:	upload_1 (Homo sapiens)
Reference List:	Homo sapiens (all genes in database)
Test Type:	FISHER
Correction:	FDR
GO biological process complete	Homo sapiens - REFLIST (20595)	upload_1 (1103)	upload_1 (expected)	upload_1 (over/under)	upload_1 (fold Enrichment)	upload_1 (raw P-value)	upload_1 (FDR)
coenzyme A metabolic process (GO:0015936)	16	6	.86	+	7.00	6.29E-04	4.47E-02
branched-chain amino acid catabolic process (GO:0009083)	21	7	1.12	+	6.22	3.97E-04	3.30E-02
intraciliary transport involved in cilium assembly (GO:0035735)	40	12	2.14	+	5.60	8.75E-06	1.42E-03
signal transduction in absence of ligand (GO:0038034)	30	9	1.61	+	5.60	1.17E-04	1.33E-02
extrinsic apoptotic signaling pathway in absence of ligand (GO:0097192)	30	9	1.61	+	5.60	1.17E-04	1.32E-02
modified amino acid transport (GO:0072337)	29	8	1.55	+	5.15	4.49E-04	3.50E-02
protein transport along microtubule (GO:0098840)	68	18	3.64	+	4.94	2.56E-07	7.20E-05
microtubule-based protein transport (GO:0099118)	68	18	3.64	+	4.94	2.56E-07	7.08E-05
intraciliary transport (GO:0042073)	53	14	2.84	+	4.93	5.54E-06	9.50E-04
negative regulation of epithelial to mesenchymal transition (GO:0010719)	35	9	1.87	+	4.80	3.11E-04	2.71E-02
prostate gland development (GO:0030850)	38	9	2.04	+	4.42	5.21E-04	3.82E-02
non-motile cilium assembly (GO:1905515)	45	10	2.41	+	4.15	4.00E-04	3.31E-02
polyol biosynthetic process (GO:0046173)	49	10	2.62	+	3.81	7.16E-04	4.85E-02
protein localization to cilium (GO:0061512)	55	11	2.95	+	3.73	4.57E-04	3.53E-02
protein monoubiquitination (GO:0006513)	61	12	3.27	+	3.67	2.92E-04	2.63E-02
vesicle cytoskeletal trafficking (GO:0099518)	68	13	3.64	+	3.57	2.12E-04	2.07E-02
transport along microtubule (GO:0010970)	156	29	8.35	+	3.47	6.31E-08	2.12E-05
microtubule-based transport (GO:0099111)	191	35	10.23	+	3.42	3.89E-09	1.75E-06
positive regulation of organelle assembly (GO:1902117)	67	12	3.59	+	3.34	6.14E-04	4.40E-02
protein lipidation (GO:0006497)	84	15	4.50	+	3.33	1.39E-04	1.51E-02
cytoskeleton-dependent intracellular transport (GO:0030705)	193	34	10.34	+	3.29	1.54E-08	6.22E-06
positive regulation of histone modification (GO:0031058)	91	16	4.87	+	3.28	9.87E-05	1.15E-02
protein targeting to peroxisome (GO:0006625)	80	14	4.28	+	3.27	2.75E-04	2.54E-02
establishment of protein localization to peroxisome (GO:0072663)	80	14	4.28	+	3.27	2.75E-04	2.52E-02
protein localization to peroxisome (GO:0072662)	80	14	4.28	+	3.27	2.75E-04	2.51E-02
peroxisomal transport (GO:0043574)	81	14	4.34	+	3.23	3.08E-04	2.71E-02
regulation of smoothened signaling pathway (GO:0008589)	81	14	4.34	+	3.23	3.08E-04	2.70E-02
peroxisome organization (GO:0007031)	88	15	4.71	+	3.18	2.18E-04	2.11E-02
lipoprotein biosynthetic process (GO:0042158)	88	15	4.71	+	3.18	2.18E-04	2.09E-02
establishment of vesicle localization (GO:0051650)	201	34	10.76	+	3.16	3.70E-08	1.33E-05
fatty acid catabolic process (GO:0009062)	90	15	4.82	+	3.11	2.70E-04	2.50E-02
fatty acid oxidation (GO:0019395)	84	14	4.50	+	3.11	4.27E-04	3.37E-02
vesicle localization (GO:0051648)	211	35	11.30	+	3.10	3.60E-08	1.35E-05
extrinsic apoptotic signaling pathway (GO:0097191)	91	15	4.87	+	3.08	3.00E-04	2.67E-02
lipid oxidation (GO:0034440)	88	14	4.71	+	2.97	6.45E-04	4.54E-02
negative regulation of intrinsic apoptotic signaling pathway (GO:2001243)	95	15	5.09	+	2.95	4.50E-04	3.50E-02
mitochondrial ATP synthesis coupled electron transport (GO:0042775)	89	14	4.77	+	2.94	7.12E-04	4.84E-02
post-Golgi vesicle-mediated transport (GO:0006892)	134	21	7.18	+	2.93	3.96E-05	5.12E-03
monocarboxylic acid catabolic process (GO:0072329)	115	18	6.16	+	2.92	1.40E-04	1.51E-02
cellular amino acid catabolic process (GO:0009063)	103	16	5.52	+	2.90	3.46E-04	2.95E-02
positive regulation of chromatin organization (GO:1905269)	116	17	6.21	+	2.74	4.20E-04	3.37E-02
organic acid catabolic process (GO:0016054)	240	35	12.85	+	2.72	5.69E-07	1.52E-04
membrane lipid biosynthetic process (GO:0046467)	138	20	7.39	+	2.71	1.56E-04	1.62E-02
carboxylic acid catabolic process (GO:0046395)	224	32	12.00	+	2.67	4.00E-06	7.33E-04
regulation of histone modification (GO:0031056)	148	21	7.93	+	2.65	1.40E-04	1.51E-02
purine ribonucleotide biosynthetic process (GO:0009152)	150	21	8.03	+	2.61	1.66E-04	1.69E-02
purine nucleotide biosynthetic process (GO:0006164)	161	22	8.62	+	2.55	2.29E-04	2.17E-02
regulation of macroautophagy (GO:0016241)	161	22	8.62	+	2.55	2.29E-04	2.16E-02
ribonucleotide biosynthetic process (GO:0009260)	164	22	8.78	+	2.50	2.61E-04	2.44E-02
ribose phosphate biosynthetic process (GO:0046390)	171	22	9.16	+	2.40	3.83E-04	3.20E-02
membrane lipid metabolic process (GO:0006643)	210	27	11.25	+	2.40	8.18E-05	9.77E-03
microtubule-based movement (GO:0007018)	350	45	18.74	+	2.40	6.12E-07	1.61E-04
female pregnancy (GO:0007565)	179	23	9.59	+	2.40	2.83E-04	2.57E-02
purine-containing compound biosynthetic process (GO:0072522)	172	22	9.21	+	2.39	4.07E-04	3.32E-02
regulation of protein secretion (GO:0050708)	284	36	15.21	+	2.37	8.09E-06	1.33E-03
cilium organization (GO:0044782)	402	49	21.53	+	2.28	6.15E-07	1.59E-04
cilium assembly (GO:0060271)	378	46	20.24	+	2.27	1.59E-06	3.34E-04
regulation of insulin secretion (GO:0050796)	189	23	10.12	+	2.27	7.02E-04	4.79E-02
positive regulation of protein transport (GO:0051222)	329	39	17.62	+	2.21	1.85E-05	2.66E-03
regulation of chromatin organization (GO:1902275)	203	24	10.87	+	2.21	6.64E-04	4.64E-02
regulation of peptide secretion (GO:0002791)	315	37	16.87	+	2.19	3.71E-05	4.88E-03
small molecule catabolic process (GO:0044282)	409	48	21.90	+	2.19	2.31E-06	4.50E-04
establishment of organelle localization (GO:0051656)	397	46	21.26	+	2.16	4.92E-06	8.71E-04
small molecule biosynthetic process (GO:0044283)	558	64	29.88	+	2.14	8.07E-08	2.65E-05
lipid biosynthetic process (GO:0008610)	598	68	32.03	+	2.12	4.53E-08	1.59E-05
phospholipid biosynthetic process (GO:0008654)	256	29	13.71	+	2.12	3.54E-04	3.01E-02
positive regulation of establishment of protein localization (GO:1904951)	345	39	18.48	+	2.11	4.88E-05	6.21E-03
plasma membrane bounded cell projection assembly (GO:0120031)	469	53	25.12	+	2.11	1.56E-06	3.34E-04
glycerolipid biosynthetic process (GO:0045017)	239	27	12.80	+	2.11	6.16E-04	4.39E-02
regulation of protein stability (GO:0031647)	303	34	16.23	+	2.10	1.41E-04	1.50E-02
organophosphate biosynthetic process (GO:0090407)	528	59	28.28	+	2.09	7.73E-07	1.91E-04
cell projection assembly (GO:0030031)	485	54	25.97	+	2.08	2.11E-06	4.22E-04
regulation of protein transport (GO:0051223)	567	63	30.37	+	2.07	2.85E-07	7.75E-05
regulation of chromosome organization (GO:0033044)	283	31	15.16	+	2.05	4.02E-04	3.30E-02
regulation of autophagy (GO:0010506)	331	36	17.73	+	2.03	1.65E-04	1.70E-02
regulation of establishment of protein localization (GO:0070201)	592	64	31.71	+	2.02	7.48E-07	1.87E-04
proteasomal protein catabolic process (GO:0010498)	345	37	18.48	+	2.00	2.14E-04	2.08E-02
regulation of peptide transport (GO:0090087)	600	64	32.13	+	1.99	9.09E-07	2.14E-04
positive regulation of anion transport (GO:1903793)	502	53	26.89	+	1.97	1.24E-05	1.92E-03
purine ribonucleotide metabolic process (GO:0009150)	314	33	16.82	+	1.96	5.07E-04	3.81E-02
fatty acid metabolic process (GO:0006631)	327	34	17.51	+	1.94	5.99E-04	4.32E-02
Golgi vesicle transport (GO:0048193)	396	41	21.21	+	1.93	1.56E-04	1.62E-02
carbohydrate derivative biosynthetic process (GO:1901137)	604	62	32.35	+	1.92	4.00E-06	7.25E-04
ribonucleotide metabolic process (GO:0009259)	332	34	17.78	+	1.91	6.86E-04	4.75E-02
regulation of anion transport (GO:0044070)	860	87	46.06	+	1.89	8.50E-08	2.74E-05
regulation of secretion (GO:0051046)	635	64	34.01	+	1.88	6.25E-06	1.06E-03
reproductive structure development (GO:0048608)	408	41	21.85	+	1.88	2.94E-04	2.63E-02
sulfur compound metabolic process (GO:0006790)	369	37	19.76	+	1.87	5.65E-04	4.11E-02
gland development (GO:0048732)	409	41	21.90	+	1.87	3.02E-04	2.67E-02
regulation of secretion by cell (GO:1903530)	579	58	31.01	+	1.87	2.03E-05	2.83E-03
positive regulation of ion transport (GO:0043270)	709	71	37.97	+	1.87	1.81E-06	3.75E-04
organelle assembly (GO:0070925)	781	78	41.83	+	1.86	6.76E-07	1.72E-04
reproductive system development (GO:0061458)	411	41	22.01	+	1.86	3.19E-04	2.75E-02
response to drug (GO:0042493)	383	38	20.51	+	1.85	6.70E-04	4.66E-02
organelle localization (GO:0051640)	616	61	32.99	+	1.85	1.60E-05	2.41E-03
regulation of protein localization (GO:0032880)	899	88	48.15	+	1.83	2.46E-07	7.06E-05
regulation of hormone levels (GO:0010817)	532	52	28.49	+	1.83	8.12E-05	9.77E-03
nitrogen compound transport (GO:0071705)	1801	176	96.46	+	1.82	1.01E-13	2.27E-10
organophosphate metabolic process (GO:0019637)	898	86	48.09	+	1.79	7.91E-07	1.92E-04
negative regulation of intracellular signal transduction (GO:1902532)	492	47	26.35	+	1.78	3.14E-04	2.72E-02
positive regulation of transport (GO:0051050)	936	89	50.13	+	1.78	8.34E-07	1.99E-04
organic hydroxy compound metabolic process (GO:1901615)	484	46	25.92	+	1.77	4.10E-04	3.32E-02
carbohydrate metabolic process (GO:0005975)	474	45	25.39	+	1.77	5.17E-04	3.81E-02
regulation of cellular protein localization (GO:1903827)	564	53	30.21	+	1.75	1.82E-04	1.84E-02
peptide transport (GO:0015833)	1492	140	79.91	+	1.75	7.75E-10	4.89E-07
amide transport (GO:0042886)	1526	143	81.73	+	1.75	4.03E-10	2.76E-07
protein transport (GO:0015031)	1463	137	78.35	+	1.75	1.17E-09	6.36E-07
monocarboxylic acid metabolic process (GO:0032787)	514	48	27.53	+	1.74	4.25E-04	3.39E-02
cellular lipid metabolic process (GO:0044255)	975	91	52.22	+	1.74	1.35E-06	2.95E-04
response to extracellular stimulus (GO:0009991)	525	49	28.12	+	1.74	4.66E-04	3.57E-02
carboxylic acid metabolic process (GO:0019752)	828	76	44.34	+	1.71	1.79E-05	2.60E-03
oxoacid metabolic process (GO:0043436)	861	79	46.11	+	1.71	1.28E-05	1.96E-03
regulation of organelle organization (GO:0033043)	1188	109	63.63	+	1.71	2.08E-07	6.20E-05
organic substance transport (GO:0071702)	2170	199	116.22	+	1.71	4.28E-13	6.14E-10
carbohydrate derivative metabolic process (GO:1901135)	1006	92	53.88	+	1.71	2.02E-06	4.14E-04
small molecule metabolic process (GO:0044281)	1623	148	86.92	+	1.70	1.16E-09	6.56E-07
establishment of protein localization (GO:0045184)	1558	142	83.44	+	1.70	3.34E-09	1.55E-06
proteolysis involved in cellular protein catabolic process (GO:0051603)	596	54	31.92	+	1.69	3.78E-04	3.17E-02
organonitrogen compound biosynthetic process (GO:1901566)	1380	125	73.91	+	1.69	4.86E-08	1.67E-05
positive regulation of organelle organization (GO:0010638)	590	53	31.60	+	1.68	5.06E-04	3.82E-02
anion transport (GO:0006820)	2287	205	122.48	+	1.67	1.40E-12	1.69E-09
organic acid metabolic process (GO:0006082)	894	80	47.88	+	1.67	2.54E-05	3.52E-03
cellular protein catabolic process (GO:0044257)	629	56	33.69	+	1.66	5.14E-04	3.81E-02
lipid metabolic process (GO:0006629)	1222	108	65.45	+	1.65	1.17E-06	2.63E-04
protein localization (GO:0008104)	2158	190	115.58	+	1.64	5.21E-11	4.83E-08
response to hormone (GO:0009725)	807	71	43.22	+	1.64	1.10E-04	1.28E-02
phosphorus metabolic process (GO:0006793)	1933	170	103.53	+	1.64	7.51E-10	4.94E-07
cation transmembrane transport (GO:0098655)	637	56	34.12	+	1.64	5.80E-04	4.20E-02
phosphate-containing compound metabolic process (GO:0006796)	1906	167	102.08	+	1.64	1.58E-09	8.06E-07
positive regulation of cellular component organization (GO:0051130)	1135	99	60.79	+	1.63	6.78E-06	1.13E-03
microtubule-based process (GO:0007017)	803	70	43.01	+	1.63	1.50E-04	1.58E-02
cation transport (GO:0006812)	826	72	44.24	+	1.63	1.31E-04	1.44E-02
ion transport (GO:0006811)	2881	251	154.30	+	1.63	3.53E-14	9.29E-11
intracellular transport (GO:0046907)	1499	130	80.28	+	1.62	2.11E-07	6.16E-05
macromolecule localization (GO:0033036)	2550	221	136.57	+	1.62	3.69E-12	4.16E-09
protein catabolic process (GO:0030163)	683	59	36.58	+	1.61	6.38E-04	4.51E-02
organonitrogen compound catabolic process (GO:1901565)	1080	93	57.84	+	1.61	2.02E-05	2.84E-03
phosphorylation (GO:0016310)	1022	88	54.73	+	1.61	3.19E-05	4.30E-03
regulation of cellular catabolic process (GO:0031329)	855	73	45.79	+	1.59	2.26E-04	2.16E-02
plasma membrane bounded cell projection organization (GO:0120036)	1166	99	62.45	+	1.59	1.65E-05	2.46E-03
regulation of ion transport (GO:0043269)	1337	113	71.61	+	1.58	5.53E-06	9.58E-04
intracellular protein transport (GO:0006886)	973	82	52.11	+	1.57	1.29E-04	1.43E-02
cell projection organization (GO:0030030)	1212	102	64.91	+	1.57	1.74E-05	2.54E-03
regulation of cellular localization (GO:0060341)	836	70	44.77	+	1.56	4.79E-04	3.63E-02
biosynthetic process (GO:0009058)	2861	238	153.23	+	1.55	1.95E-11	2.05E-08
organic substance biosynthetic process (GO:1901576)	2804	233	150.17	+	1.55	3.38E-11	3.34E-08
cellular protein localization (GO:0034613)	1639	136	87.78	+	1.55	1.11E-06	2.53E-04
negative regulation of signaling (GO:0023057)	1376	114	73.69	+	1.55	9.96E-06	1.60E-03
negative regulation of programmed cell death (GO:0043069)	907	75	48.58	+	1.54	4.45E-04	3.49E-02
cellular macromolecule localization (GO:0070727)	1645	136	88.10	+	1.54	1.50E-06	3.25E-04
cellular component assembly (GO:0022607)	2438	201	130.57	+	1.54	2.15E-09	1.03E-06
cellular biosynthetic process (GO:0044249)	2709	223	145.09	+	1.54	2.64E-10	1.98E-07
negative regulation of cell communication (GO:0010648)	1373	113	73.53	+	1.54	1.67E-05	2.46E-03
negative regulation of signal transduction (GO:0009968)	1276	105	68.34	+	1.54	3.54E-05	4.69E-03
regulation of cellular component organization (GO:0051128)	2360	194	126.39	+	1.53	5.56E-09	2.44E-06
regulation of transport (GO:0051049)	1758	144	94.15	+	1.53	1.03E-06	2.39E-04
embryo development (GO:0009790)	971	79	52.00	+	1.52	5.14E-04	3.82E-02
negative regulation of cell death (GO:0060548)	998	81	53.45	+	1.52	4.65E-04	3.58E-02
regulation of cellular component biogenesis (GO:0044087)	967	78	51.79	+	1.51	6.60E-04	4.63E-02
organic cyclic compound biosynthetic process (GO:1901362)	1222	98	65.45	+	1.50	1.65E-04	1.69E-02
cellular catabolic process (GO:0044248)	1797	143	96.24	+	1.49	4.96E-06	8.69E-04
transmembrane transport (GO:0055085)	1292	102	69.20	+	1.47	1.90E-04	1.90E-02
protein-containing complex assembly (GO:0065003)	1337	105	71.61	+	1.47	1.87E-04	1.88E-02
cellular component biogenesis (GO:0044085)	2701	212	144.66	+	1.47	3.62E-08	1.33E-05
catabolic process (GO:0009056)	2084	163	111.61	+	1.46	2.80E-06	5.32E-04
transport (GO:0006810)	4501	351	241.06	+	1.46	1.18E-13	2.32E-10
organic substance catabolic process (GO:1901575)	1761	136	94.31	+	1.44	3.82E-05	4.98E-03
organelle organization (GO:0006996)	3574	275	191.41	+	1.44	8.53E-10	5.18E-07
establishment of localization (GO:0051234)	4653	358	249.20	+	1.44	3.00E-13	4.73E-10
protein-containing complex subunit organization (GO:0043933)	1581	121	84.67	+	1.43	1.44E-04	1.52E-02
nervous system development (GO:0007399)	2189	166	117.24	+	1.42	1.15E-05	1.80E-03
organonitrogen compound metabolic process (GO:1901564)	5251	392	281.23	+	1.39	6.94E-13	9.13E-10
regulation of localization (GO:0032879)	2734	204	146.42	+	1.39	2.45E-06	4.71E-04
movement of cell or subcellular component (GO:0006928)	1591	118	85.21	+	1.38	6.87E-04	4.73E-02
regulation of protein modification process (GO:0031399)	1633	121	87.46	+	1.38	5.27E-04	3.85E-02
cellular localization (GO:0051641)	3003	222	160.83	+	1.38	1.32E-06	2.93E-04
regulation of protein metabolic process (GO:0051246)	2595	191	138.98	+	1.37	1.10E-05	1.73E-03
establishment of localization in cell (GO:0051649)	2365	174	126.66	+	1.37	3.39E-05	4.53E-03
localization (GO:0051179)	5807	427	311.00	+	1.37	2.77E-13	4.85E-10
regulation of cellular protein metabolic process (GO:0032268)	2437	177	130.52	+	1.36	5.28E-05	6.55E-03
regulation of signaling (GO:0023051)	3459	248	185.25	+	1.34	2.22E-06	4.38E-04
regulation of cell communication (GO:0010646)	3424	243	183.38	+	1.33	6.63E-06	1.11E-03
cellular protein metabolic process (GO:0044267)	3643	257	195.11	+	1.32	4.32E-06	7.75E-04
cellular metabolic process (GO:0044237)	7570	534	405.42	+	1.32	1.76E-14	5.55E-11
cellular protein modification process (GO:0006464)	3019	211	161.69	+	1.30	9.03E-05	1.07E-02
protein modification process (GO:0036211)	3019	211	161.69	+	1.30	9.03E-05	1.06E-02
negative regulation of cellular process (GO:0048523)	4909	343	262.91	+	1.30	8.78E-08	2.77E-05
positive regulation of cellular metabolic process (GO:0031325)	3238	226	173.42	+	1.30	4.93E-05	6.23E-03
metabolic process (GO:0008152)	8333	579	446.29	+	1.30	5.16E-15	2.71E-11
regulation of signal transduction (GO:0009966)	3047	211	163.19	+	1.29	1.37E-04	1.51E-02
protein metabolic process (GO:0019538)	4218	292	225.90	+	1.29	3.25E-06	6.11E-04
regulation of catalytic activity (GO:0050790)	2516	174	134.75	+	1.29	7.20E-04	4.85E-02
negative regulation of cellular metabolic process (GO:0031324)	2580	178	138.18	+	1.29	6.92E-04	4.75E-02
cellular component organization (GO:0016043)	5775	398	309.29	+	1.29	1.79E-08	7.05E-06
macromolecule modification (GO:0043412)	3240	223	173.52	+	1.29	1.20E-04	1.35E-02
nitrogen compound metabolic process (GO:0006807)	6897	469	369.38	+	1.27	1.42E-09	7.45E-07
primary metabolic process (GO:0044238)	7363	500	394.34	+	1.27	2.14E-10	1.69E-07
cellular component organization or biogenesis (GO:0071840)	5999	406	321.29	+	1.26	9.78E-08	3.03E-05
regulation of molecular function (GO:0065009)	3178	215	170.20	+	1.26	4.09E-04	3.32E-02
regulation of biological quality (GO:0065008)	4007	271	214.60	+	1.26	5.21E-05	6.52E-03
organic substance metabolic process (GO:0071704)	7878	532	421.92	+	1.26	5.68E-11	4.98E-08
positive regulation of nitrogen compound metabolic process (GO:0051173)	3058	206	163.78	+	1.26	7.36E-04	4.94E-02
positive regulation of metabolic process (GO:0009893)	3719	247	199.18	+	1.24	4.26E-04	3.38E-02
multicellular organism development (GO:0007275)	4877	323	261.20	+	1.24	3.08E-05	4.19E-03
system development (GO:0048731)	4279	282	229.17	+	1.23	1.98E-04	1.96E-02
negative regulation of biological process (GO:0048519)	5541	364	296.76	+	1.23	1.39E-05	2.10E-03
positive regulation of cellular process (GO:0048522)	5656	368	302.92	+	1.21	2.90E-05	3.98E-03
anatomical structure development (GO:0048856)	5266	342	282.03	+	1.21	7.61E-05	9.31E-03
cellular macromolecule metabolic process (GO:0044260)	4963	318	265.80	+	1.20	4.71E-04	3.59E-02
developmental process (GO:0032502)	5729	364	306.83	+	1.19	2.32E-04	2.17E-02
regulation of cellular metabolic process (GO:0031323)	6106	384	327.02	+	1.17	3.42E-04	2.93E-02
cellular process (GO:0009987)	15487	937	829.43	+	1.13	1.61E-14	6.35E-11
biological_process (GO:0008150)	17850	1047	955.99	+	1.10	1.25E-18	1.96E-14
immune system process (GO:0002376)	2849	109	152.58	-	.71	1.26E-04	1.41E-02
nervous system process (GO:0050877)	1380	45	73.91	-	.61	3.61E-04	3.04E-02
response to biotic stimulus (GO:0009607)	1455	47	77.92	-	.60	1.94E-04	1.92E-02
response to external biotic stimulus (GO:0043207)	1420	44	76.05	-	.58	7.66E-05	9.29E-03
defense response (GO:0006952)	1416	43	75.84	-	.57	5.60E-05	6.90E-03
response to other organism (GO:0051707)	1418	43	75.94	-	.57	4.45E-05	5.70E-03
G protein-coupled receptor signaling pathway (GO:0007186)	1329	38	71.18	-	.53	1.90E-05	2.70E-03
immune response (GO:0006955)	1972	53	105.61	-	.50	1.09E-08	4.65E-06
sensory perception (GO:0007600)	973	26	52.11	-	.50	1.14E-04	1.31E-02
defense response to other organism (GO:0098542)	1032	24	55.27	-	.43	3.66E-06	6.78E-04
innate immune response (GO:0045087)	840	18	44.99	-	.40	1.08E-05	1.71E-03
Unclassified (UNCLASSIFIED)	2745	56	147.01	-	.38	1.25E-18	9.82E-15
humoral immune response (GO:0006959)	386	6	20.67	-	.29	4.19E-04	3.37E-02
adaptive immune response (GO:0002250)	649	10	34.76	-	.29	2.08E-06	4.20E-04
defense response to bacterium (GO:0042742)	345	5	18.48	-	.27	5.11E-04	3.82E-02
detection of stimulus (GO:0051606)	718	10	38.45	-	.26	1.13E-07	3.43E-05
sensory perception of chemical stimulus (GO:0007606)	542	4	29.03	-	.14	1.80E-08	6.94E-06
detection of stimulus involved in sensory perception (GO:0050906)	554	3	29.67	-	.10	1.79E-09	8.83E-07
sensory perception of smell (GO:0007608)	468	2	25.06	-	.08	1.37E-08	5.67E-06
detection of chemical stimulus (GO:0009593)	522	2	27.96	-	.07	9.58E-10	5.60E-07
detection of chemical stimulus involved in sensory perception (GO:0050907)	486	1	26.03	-	.04	3.98E-10	2.85E-07
detection of chemical stimulus involved in sensory perception of smell (GO:0050911)	441	0	23.62	-	< 0.01	1.73E-10	1.43E-07
